# Supplementary material for: Epigenetic aging of the demographically non-aging naked mole-rat
Source: Nat Commun. 2022 Jan 17;13:355. doi: 10.1038/s41467-022-27959-9 (PMC8763950; doi:10.1038/s41467-022-27959-9)
Supplement: Supplementary file 3 — Supplementary Dataset 1 [file 41467_2022_27959_MOESM3_ESM.xlsx]

## Sheet: BigMetaPublish
Sample Name	Tissue	Age (years)	Sex	Breeding status	Colony	Lab	Date of collection	COV file name
G1	Blood	0.52	Male	Non-breeder	c.1-2	Vera Gorbunova	7/18/19	G1_CKDL190138559-1a-3_H3LVGCCX2_L6
G2	Blood	0.52	Female	Non-breeder	c.1-2	Vera Gorbunova	7/18/19	G2_CKDL190140059-1a-7_H3TYLCCX2_L1
G3	Blood	0.52	Male	Non-breeder	c.1-2	Vera Gorbunova	7/18/19	G3_CKDL190138559-1a-6_H3LVGCCX2_L6
G4	Blood	1.43	Male	Non-breeder	c.1-2	Vera Gorbunova	7/18/19	G4_CKDL190140058-1B-11_H3W52CCX2_L1
G5	Blood	3.98	Female	Queen	c.1-2	Vera Gorbunova	7/18/19	G5_CKDL190138559-1a-7_H3LVGCCX2_L6
G6	Blood	3.98	Male	Breeding male	c.1-2	Vera Gorbunova	7/18/19	G6_CKDL190140059-1a-11_H3TYLCCX2_L1
G7	Blood	7.62	Male	Non-breeder	c.7-4	Vera Gorbunova	7/18/19	G7_CKDL190138559-1a-8_H3LVGCCX2_L6
G8	Blood	5.03	Female	Non-breeder	c.7-4	Vera Gorbunova	7/18/19	G8_CKDL190140058-1B-18_H3W52CCX2_L1
G9	Blood	6.47	Male	Non-breeder	c.6-1	Vera Gorbunova	7/18/19	G9_CKDL190138559-1a-11_H3LVGCCX2_L6
G10	Blood	6.44	Male	Non-breeder	c.6-1	Vera Gorbunova	7/18/19	G10_CKDL190140058-1B-3_H3W52CCX2_L1
G11	Blood	6.47	Female	Non-breeder	c.6-1	Vera Gorbunova	7/18/19	G11_CKDL190138559-1a-15_H3LVGCCX2_L6
G12	Blood	10.05	Female	Queen	c.6-1	Vera Gorbunova	7/18/19	G12_NMR3_CKDL190140059-1a-27_H3TYLCCX2_L1
G13	Blood	10.48	Male	Breeding male	c.VG2-4	Vera Gorbunova	7/26/18	G13_CKDL190140058-1B-7_H3W52CCX2_L1
G14	Blood	1.92	Male	Non-breeder	VG2	Vera Gorbunova	8/22/19	G14_CKDL190140060-1a-22_H3TYLCCX2_L1
G15	Blood	4.37	Male	Non-breeder	VG2	Vera Gorbunova	8/22/19	G15_CKDL190140061-1a-8_H3TYLCCX2_L2
G16	Blood	4.08	Male	Non-breeder	VG2	Vera Gorbunova	8/22/19	G16_CKDL190140060-1a-15_H3TYLCCX2_L1
G17	Blood	2.12	Male	Non-breeder	VG2	Vera Gorbunova	8/22/19	G17_CKDL190140062-1a-7_H3TYLCCX2_L3
G18	Blood	1.92	Male	Non-breeder	VG2	Vera Gorbunova	8/22/19	G18_CKDL190140062-1a-8_H3TYLCCX2_L3
G19	Blood	2.12	Female	Non-breeder	VG2	Vera Gorbunova	8/22/19	G19_CKDL190140062-1a-11_H3TYLCCX2_L3
G20	Blood	2.12	Male	Non-breeder	VG2	Vera Gorbunova	8/22/19	G20_CKDL190140062-1a-6_H3TYLCCX2_L3
G21	Blood	5.39	Male	Breeding male	VG2	Vera Gorbunova	8/22/19	G21_CKDL190140061-1a-7_H3TYLCCX2_L2
G22	Blood	2.12	Male	Non-breeder	VG2	Vera Gorbunova	8/22/19	G22_CKDL190140061-1a-11_H3TYLCCX2_L2
G23	Blood	7.83	Female	Queen	VG2	Vera Gorbunova	8/22/19	G23_CKDL190140061-1a-3_H3TYLCCX2_L2
G24	Blood	4.8	Male	Non-breeder	c. 1	Vera Gorbunova	8/22/19	G24_CKDL190140062-1a-3_H3TYLCCX2_L3
G25	Blood	4.08	Male	Non-breeder	c. 1	Vera Gorbunova	8/22/19	G25_CKDL190140060-1a-18_H3TYLCCX2_L1
G26	Blood	4.29	Female	Non-breeder	c. 1	Vera Gorbunova	8/22/19	G26_CKDL190140061-1a-25_H3TYLCCX2_L2
G27	Blood	3.36	Female	Non-breeder	c. 1	Vera Gorbunova	8/22/19	G27_CKDL190140064-1a-3_H3TYLCCX2_L5
G29	Blood	4.51	Male	Non-breeder	c. 1	Vera Gorbunova	8/22/19	G29_CKDL190140062-1a-27_H3TYLCCX2_L3
G30	Blood	4.29	Male	Non-breeder	c. 1	Vera Gorbunova	8/22/19	G30_CKDL190140061-1a-22_H3TYLCCX2_L2
G31	Blood	11.59	Male	Breeding male	c. 1	Vera Gorbunova	8/22/19	G31_CKDL190140062-1a-18_H3TYLCCX2_L3
G32	Blood	2	Male	Non-breeder	c. 1	Vera Gorbunova	8/22/19	G32_CKDL190140061-1a-18_H3TYLCCX2_L2
G33	Blood	4.8	Female	Non-breeder	c. 1	Vera Gorbunova	8/22/19	G33_CKDL190140060-1a-25_H3TYLCCX2_L1
G34	Blood	2	Female	Non-breeder	c. 1	Vera Gorbunova	8/22/19	G34_CKDL190140061-1a-6_H3TYLCCX2_L2
G35	Blood	2.85	Male	Non-breeder	7	Vera Gorbunova	9/6/19	G35_CKDL190140063-1a-3_H3TYLCCX2_L4
G36	Blood	7.56	Male	Non-breeder	7	Vera Gorbunova	9/6/19	G36_CKDL190140064-1a-6_H3TYLCCX2_L5
G37	Blood	7.34	Female	Non-breeder	7	Vera Gorbunova	9/6/19	G37_CKDL190140065-1a-7_H3TYLCCX2_L6
G38	Blood	7.56	Female	Non-breeder	7	Vera Gorbunova	9/6/19	G38_CKDL190140063-1a-6_H3TYLCCX2_L4
G39	Blood	7.56	Male	Non-breeder	7	Vera Gorbunova	9/6/19	G39_CKDL190140064-1a-7_H3TYLCCX2_L5
G40	Blood	8.07	Male	Non-breeder	7	Vera Gorbunova	9/6/19	G40_CKDL190140065-1a-8_H3TYLCCX2_L6
G41	Blood	7.76	Female	Non-breeder	7	Vera Gorbunova	9/6/19	G41_CKDL190140063-1a-7_H3TYLCCX2_L4
G42	Blood	7.76	Female	Non-breeder	7	Vera Gorbunova	9/6/19	G42_CKDL190140064-1a-8_H3TYLCCX2_L5
G43	Blood	11.63	Female	Queen	7	Vera Gorbunova	9/6/19	G43_CKDL190140065-1a-11_H3TYLCCX2_L6
G44	Blood	2.85	Male	Non-breeder	7	Vera Gorbunova	9/6/19	G44_CKDL190140063-1a-8_H3TYLCCX2_L4
G45	Blood	11.63	Male	Breeding male	7	Vera Gorbunova	9/6/19	G45_CKDL190140064-1a-11_H3TYLCCX2_L5
G46	Blood	2.12	Female	Non-breeder	7	Vera Gorbunova	9/6/19	G46_CKDL190140065-1a-15_H3TYLCCX2_L6
G47	Blood	8.07	Male	Non-breeder	7	Vera Gorbunova	9/6/19	G47_CKDL190140063-1a-15_H3TYLCCX2_L4
G48	Blood	2.12	Female	Non-breeder	7	Vera Gorbunova	9/6/19	G48_CKDL190140064-1a-15_H3TYLCCX2_L5
G49	Blood	2.12	Male	Non-breeder	7	Vera Gorbunova	9/6/19	G49_CKDL190140065-1a-18_H3TYLCCX2_L6
G50	Blood	3.29	Female	Non-breeder	7	Vera Gorbunova	9/6/19	G50_CKDL190140063-1a-18_H3TYLCCX2_L4
G51	Blood	7.56	Male	Non-breeder	7	Vera Gorbunova	9/6/19	G51_CKDL190140064-1a-18_H3TYLCCX2_L5
G52	Blood	7.34	Female	Non-breeder	7	Vera Gorbunova	9/6/19	G52_CKDL190140065-1a-22_H3TYLCCX2_L6
G53	Blood	1.82	Male	Non-breeder	7	Vera Gorbunova	9/6/19	G53_CKDL190140063-1a-22_H3TYLCCX2_L4
G54	Blood	2.85	Female	Non-breeder	7	Vera Gorbunova	9/6/19	G54_CKDL190140064-1a-22_H3TYLCCX2_L5
G55	Blood	1.17	Male	Non-breeder	7	Vera Gorbunova	9/6/19	G55_CKDL190140065-1a-25_H3TYLCCX2_L6
G56	Blood	2.12	Female	Non-breeder	7	Vera Gorbunova	9/6/19	G56_CKDL190140063-1a-25_H3TYLCCX2_L4
G57	Blood	1.82	Male	Non-breeder	7	Vera Gorbunova	9/6/19	G57_CKDL190140064-1a-25_H3TYLCCX2_L5
G58	Blood	1.82	Male	Non-breeder	7	Vera Gorbunova	9/6/19	G58_CKDL190140065-1a-27_H3TYLCCX2_L6
G59	Blood	2.12	Male	Non-breeder	7	Vera Gorbunova	9/6/19	G59_CKDL190140063-1a-27_H3TYLCCX2_L4
G60	Blood	1.61	Male	Non-breeder	7	Vera Gorbunova	9/6/19	G60_CKDL190140064-1a-27_H3TYLCCX2_L5
G61	Blood	2.07	Male	Non-breeder	2-Jul	Vera Gorbunova	10/10/19	G61_CKDL190142106-1a-18_H5YNKBBXX_L5
G62	Blood	2.07	Female	Non-breeder	2-Jul	Vera Gorbunova	10/10/19	G62_CKDL190142106-1a-22_H5YNKBBXX_L5
G63	Blood	2.07	Female	Non-breeder	2-Jul	Vera Gorbunova	10/10/19	G63_CKDL190142106-1a-25_H5YNKBBXX_L5
G64	Blood	1.72	Female	Non-breeder	2-Jul	Vera Gorbunova	10/10/19	G64_CKDL190142106-1a-27_H5YNKBBXX_L5
G65	Blood	2.07	Male	Non-breeder	2-Jul	Vera Gorbunova	10/10/19	G65_CKDL190142107-1a-18_H5YNKBBXX_L6
G66	Blood	2.07	Female	Non-breeder	2-Jul	Vera Gorbunova	10/10/19	G66_CKDL190142107-1a-22_H5YNKBBXX_L6
G67	Blood	2.07	Male	Non-breeder	2-Jul	Vera Gorbunova	10/10/19	G67_CKDL190142107-1a-25_H5YNKBBXX_L6
G68	Blood	1.72	Male	Non-breeder	2-Jul	Vera Gorbunova	10/10/19	G68_CKDL190142107-1a-27_H5YNKBBXX_L6
G69	Blood	6.85	Male	Non-breeder	2-Jul	Vera Gorbunova	10/10/19	G69_CKDL190142108-1a-3_H5YNKBBXX_L7
G70	Blood	1.72	Male	Non-breeder	2-Jul	Vera Gorbunova	10/10/19	G70_CKDL190142108-1a-6_H5YNKBBXX_L7
G71	Blood	4.53	Female	Non-breeder	2-Jul	Vera Gorbunova	10/10/19	G71_CKDL190142108-1a-7_H5YNKBBXX_L7
G72	Blood	2.46	Female	Non-breeder	3-Jul	Vera Gorbunova	10/22/19	G72_CKDL190142108-1a-8_H5YNKBBXX_L7
G73	Blood	2.16	Male	Non-breeder	3-Jul	Vera Gorbunova	10/22/19	G73_CKDL190142108-1a-11_H5YNKBBXX_L7
G74	Blood	1.35	Male	Non-breeder	3-Jul	Vera Gorbunova	10/22/19	G74_CKDL190142108-1a-15_H5YNKBBXX_L7
G75	Blood	2.16	Male	Non-breeder	3-Jul	Vera Gorbunova	10/22/19	G75_CKDL190142108-1a-18_H5YNKBBXX_L7
G76	Blood	1.78	Male	Non-breeder	3-Jul	Vera Gorbunova	10/22/19	G76_CKDL190142108-1a-22_H5YNKBBXX_L7
G77	Blood	1.78	Male	Non-breeder	3-Jul	Vera Gorbunova	10/22/19	G77_CKDL190142108-1a-25_H5YNKBBXX_L7
G78	Blood	2.16	Male	Non-breeder	3-Jul	Vera Gorbunova	10/22/19	G78_CKDL190142108-1a-27_H5YNKBBXX_L7
G79	Blood	2.16	Female	Non-breeder	3-Jul	Vera Gorbunova	10/22/19	G79_CKDL190142109-1a-3_H5YNKBBXX_L8
G81	Blood	5.29	Female	Queen	3-Jul	Vera Gorbunova	10/22/19	G81_CKDL190142109-1a-6_H5YNKBBXX_L8
G82	Blood	7.69	Male	Breeding male	3-Jul	Vera Gorbunova	10/22/19	G82_CKDL190142109-1a-7_H5YNKBBXX_L8
G83	Blood	5.56	Female	Queen	5-Jul	Vera Gorbunova	10/22/19	G83_CKDL190142109-1a-8_H5YNKBBXX_L8
G84	Blood	0.74	Female	Non-breeder	5-Jul	Vera Gorbunova	10/22/19	G84_CKDL190142109-1a-11_H5YNKBBXX_L8
G85	Blood	0.95	Female	Non-breeder	5-Jul	Vera Gorbunova	10/22/19	G85_CKDL190142109-1a-15_H5YNKBBXX_L8
G86	Blood	0.95	Male	Non-breeder	5-Jul	Vera Gorbunova	10/22/19	G86_CKDL190142109-1a-18_H5YNKBBXX_L8
G87	Blood	4.78	Male	Breeding male	5-Jul	Vera Gorbunova	10/22/19	G87_CKDL190142109-1a-22_H5YNKBBXX_L8
G88	Blood	0.95	Female	Non-breeder	5-Jul	Vera Gorbunova	10/22/19	G88_CKDL190142109-1a-25_H5YNKBBXX_L8
G90	Blood	1.15	Male	Non-breeder	5-Jul	Vera Gorbunova	10/22/19	G90_CKDL190142109-1a-27_H5YNKBBXX_L8
P18d1	Blood	0.05		Non-breeder	Park	Thomas Park	2019-01-25	P18d1_CKDL190140058-1B-6_H3W52CCX2_L1
P27d1	Blood	0.07		Non-breeder	Park	Thomas Park	2019-01-25	P27d1_CKDL190140059-1a-6_H3TYLCCX2_L1
P2w1	Blood	0.04		Non-breeder	Park	Thomas Park	2019-01-25	P2w1_CKDL190140058-1B-8_H3W52CCX2_L1
P30d1	Blood	0.08		Non-breeder	Park	Thomas Park	2019-01-18	P30d1_CKDL190138559-1a-25_H3LVGCCX2_L6
P30d2	Blood	0.08		Non-breeder	Park	Thomas Park	2019-01-18	P30d2_CKDL190140059-1a-8_H3TYLCCX2_L1
P3y1nbm	Blood	3	Male	Non-breeder	Park	Thomas Park	2019-06-13	P3y1nbm_CKDL190140058-1B-15_H3W52CCX2_L1
P4y2	Blood	4		Non-breeder	Park	Thomas Park	2019-06-13	P4y2_CKDL190140065-1a-3_H3TYLCCX2_L6
P4y3	Blood	4		Non-breeder	Park	Thomas Park	2019-06-13	P4y3_CKDL190140058-1B-22_H3W52CCX2_L1
P5d1	Blood	0.01		Non-breeder	Park	Thomas Park	2019-06-12	P5d1_CKDL190138559-1a-18_H3LVGCCX2_L6
P5d2	Blood	0.01		Non-breeder	Park	Thomas Park	2019-06-12	P5d2_CKDL190140061-1a-15_H3TYLCCX2_L2
P5y1	Blood	5		Non-breeder	Park	Thomas Park	2019-03-28	P5y1_CKDL190138559-1a-27_H3LVGCCX2_L6
P5y2	Blood	5		Non-breeder	Park	Thomas Park	2019-03-28	P5y2_CKDL190140058-1B-25_H3W52CCX2_L1
P9m11	Blood	0.75		Non-breeder	Park	Thomas Park	2019-04-25	P9m11_CKDL190140058-1B-27_H3W52CCX2_L1
P9m12	Blood	0.75		Non-breeder	Park	Thomas Park	2019-04-25	P9m12_CKDL190140059-1a-3_H3TYLCCX2_L1
P9m2	Blood	0.75		Non-breeder	Park	Thomas Park	2019-04-25	P9m2_CKDL190138559-1a-22_H3LVGCCX2_L6
P9m3	Blood	0.75		Non-breeder	Park	Thomas Park	2019-04-25	P9m3_CKDL190140065-1a-6_H3TYLCCX2_L6
P9m4	Blood	0.75		Non-breeder	Park	Thomas Park	2019-04-25	P9m4_CKDL190140063-1a-11_H3TYLCCX2_L4
P9m5	Blood	0.75		Non-breeder	Park	Thomas Park	2019-04-25	P9m5_CKDL190140061-1a-27_H3TYLCCX2_L2
P9m6	Blood	0.75		Non-breeder	Park	Thomas Park	2019-04-25	P9m6_CKDL190140062-1a-22_H3TYLCCX2_L3
P9m9	Blood	0.75		Non-breeder	Park	Thomas Park	2019-04-25	P9m9_CKDL190140062-1a-25_H3TYLCCX2_L3
