# Supplementary material for: Epigenetic aging of the demographically non-aging naked mole-rat
Source: Nat Commun. 2022 Jan 17;13:355. doi: 10.1038/s41467-022-27959-9 (PMC8763950; doi:10.1038/s41467-022-27959-9)
Supplement: Supplementary file 4 — Supplementary Dataset 2 [file 41467_2022_27959_MOESM4_ESM.xlsx]

## Sheet: CorrGenePromoters
Gene name	Pearson r	p
Tert	0.782105	2.66973e-23
LOC101709423	0.773887	1.47782e-22
LOC101709203	0.767061	5.80235e-22
Fbxl7	0.75343	7.78473e-21
LOC110349245	0.745294	3.38793e-20
Glra1	0.735547	1.83681e-19
Mab21l2	0.720723	4.3939e-18
March11	0.720351	2.21894e-18
Chgb	0.711988	8.16228e-18
Ccdc85c	0.699276	5.42222e-17
Mga	0.696975	7.55871e-17
Scd5	0.694603	1.48193e-16
Epha5	0.691101	1.74059e-16
Dio3	0.688161	2.62294e-16
Irx1	0.674313	1.69884e-15
LOC110349270	0.661331	8.95367e-15
Irx2	0.660499	9.93161e-15
Igf2bp1	0.656425	1.64275e-14
LOC106007637	0.6541	2.18158e-14
Arhgap29	0.652962	2.50456e-14
Evx2	0.648134	4.46823e-14
Tmem132c	0.637758	1.49793e-13
Bahd1	0.635886	1.85418e-13
Rasef	0.635363	1.96754e-13
Tp53i13	0.63532	1.97715e-13
Ctnnd2	0.62461	6.50485e-13
Wnk2	0.620852	9.77331e-13
Kdr	0.620652	9.98635e-13
Cpeb1	0.616514	2.52896e-12
LOC101715712	0.611621	2.59714e-12
Per3	0.6099	3.10538e-12
Nrg3	0.60806	3.75482e-12
Nkx1-1	0.604526	5.38877e-12
Chga	0.601222	7.5243e-12
LOC110348662	0.600137	8.38863e-12
Nkx6-1	0.596555	1.19794e-11
Tcf15	0.593254	1.65704e-11
Dkk2	0.592643	1.75877e-11
Insm2	0.590891	2.08548e-11
Ntn3	0.589797	2.31843e-11
LOC110349969	0.588602	2.60129e-11
En2	0.588032	2.74771e-11
Six2	0.587294	2.94925e-11
Sphkap	0.586337	3.23193e-11
Sox17	0.585319	3.56104e-11
Nkain3	0.584439	3.87145e-11
Gabrb3	0.583484	4.23745e-11
LOC101719819	0.578411	6.81654e-11
LOC110348211	0.576968	7.7924e-11
Reep1	0.576807	7.90926e-11
LOC110350108	0.575158	9.20712e-11
Tmeff2	0.574947	9.38688e-11
Sema5a	0.573689	1.05339e-10
Pitx2	0.572719	1.15099e-10
Plppr5	0.571456	1.29104e-10
Kcnb1	0.570999	1.34571e-10
Galnt13	0.566361	2.04195e-10
LOC101711578	0.562752	2.81242e-10
Cplx3	0.560811	3.33548e-10
Gsx1	0.558358	4.13121e-10
Klf14	0.557298	4.52897e-10
Adamtsl3	0.556545	4.83347e-10
Vgll3	0.555806	5.15181e-10
Grm3	0.555264	5.39798e-10
LOC110350584	0.553559	6.24765e-10
Lhx3	0.553159	6.46468e-10
Oprm1	0.553053	6.52343e-10
Foxb1	0.55222	7.00357e-10
Kcnc1	0.551443	7.48204e-10
LOC110347221	0.551211	7.63077e-10
Prdm5	0.550787	7.91039e-10
LOC110350972	0.549958	8.48504e-10
Utf1	0.549314	8.95929e-10
Scube1	0.549003	9.19686e-10
LOC110350697	0.547313	1.05995e-09
LOC110345832	0.547006	1.08757e-09
Ank1	0.545767	1.20612e-09
LOC106007628	0.545151	1.26964e-09
Kcnk12	0.544952	1.29082e-09
Nptx2	0.544746	1.31303e-09
LOC106010204	0.543693	1.43287e-09
Doc2b	0.543081	1.50733e-09
Dchs2	0.543015	1.51555e-09
LOC110350977	0.542537	1.57652e-09
Wnt2b	0.542537	1.57652e-09
Foxi3	0.540394	1.88011e-09
Myod1	0.539497	2.02321e-09
Msx2	0.539223	2.06888e-09
Sgcd	0.537168	2.44511e-09
Gulp1	0.536394	2.60326e-09
Rab37	0.535553	2.78602e-09
Sox1	0.53521	2.86412e-09
Adcy5	0.535118	2.88534e-09
Foxd1	0.531091	3.98146e-09
Adamts2	0.53098	4.01676e-09
Adgrl3	0.530966	4.02122e-09
LOC106009427	0.530166	4.28458e-09
LOC110347672	0.529988	4.34544e-09
Sgpp2	0.529651	4.46292e-09
Sumo3	0.527433	5.31512e-09
Dock1	0.527211	5.40846e-09
Gsc	0.527073	5.46737e-09
Pou4f2	0.526492	5.72225e-09
Dlc1	0.526394	5.76629e-09
Sox21	0.526288	5.81393e-09
Zfp57	0.524086	6.90267e-09
Mc3r	0.523148	7.42323e-09
Adcy8	0.521849	8.20694e-09
Meis2	0.520499	9.10532e-09
LOC110345162	0.520499	9.10532e-09
Pnma2	0.519878	9.54955e-09
Cbx4	0.519571	9.77653e-09
LOC101699525	0.518019	1.10067e-08
LOC110347192	0.517757	1.12276e-08
Lrrc7	0.516193	1.26433e-08
Nr2f2	0.51552	1.33029e-08
Dmrta2	0.515484	1.33393e-08
Larp7	0.515121	1.37102e-08
Hs3st5	0.5145	1.4367e-08
LOC110349946	0.513758	1.51917e-08
Foxe1	0.513583	1.53923e-08
LOC106010298	0.513517	1.5469e-08
Tmem47	0.513247	1.57857e-08
Hoxc9	0.51203	1.72901e-08
Ntm	0.511064	1.85825e-08
Errfi1	0.510735	1.90427e-08
LOC110349442	0.510657	1.91543e-08
Zic1	0.510407	1.95134e-08
Rspo3	0.509836	2.03579e-08
Npy	0.506821	2.54325e-08
Tlx3	0.506382	2.62654e-08
Igf2bp3	0.505905	2.71994e-08
Clstn2	0.505825	2.73595e-08
LOC101715908	0.504943	2.91818e-08
Cbln1	0.504943	2.91818e-08
Nebl	0.50483	2.94232e-08
Irx4	0.504722	2.9656e-08
LOC110346017	0.504696	2.97137e-08
LOC110344773	0.504144	3.09338e-08
Cds1	0.504098	3.10369e-08
St8sia1	0.504022	3.1209e-08
Nrn1	0.503959	3.13528e-08
Gata4	0.503664	3.2033e-08
LOC110344021	0.502881	3.39066e-08
Ca10	0.502589	3.46327e-08
Otx2	0.501329	3.79363e-08
Cxcl12	0.500089	4.14801e-08
Abhd15	0.499205	4.41974e-08
LOC110345728	0.499163	4.43318e-08
Flt4	0.496044	5.53765e-08
LOC110350135	0.495451	5.77529e-08
Sgcg	0.49451	6.17274e-08
Nell2	0.492496	7.11272e-08
LOC110345134	0.492157	7.28382e-08
Plce1	0.492069	7.32887e-08
LOC110351066	0.491445	7.6563e-08
Soga3	0.491005	7.89529e-08
LOC106008217	0.490312	8.28652e-08
LOC101700842	0.490057	8.43479e-08
Cartpt	0.489979	8.481e-08
Prlhr	0.489882	8.53839e-08
Dbx1	0.48967	8.66536e-08
Sim1	0.489547	8.73921e-08
Isl2	0.489356	8.85623e-08
LOC101713196	0.489223	8.93832e-08
Dner	0.488368	9.48447e-08
Cbln4	0.488023	9.71338e-08
LOC101724645	0.488022	9.71444e-08
LOC101704991	0.48798	1.29039e-07
Papln	0.487829	9.84501e-08
Nkx2-4	0.487453	1.0104e-07
Gsn	0.487335	1.01864e-07
Grm2	0.487302	1.02094e-07
Foxq1	0.487249	1.02469e-07
Slitrk5	0.486636	1.06891e-07
Sox9	0.485843	1.12887e-07
Kcnj6	0.484924	1.20234e-07
Arhgap28	0.484403	1.24597e-07
Nkain2	0.483501	1.32512e-07
LOC110344985	0.483501	1.32512e-07
Col14a1	0.48306	1.36547e-07
Satb2	0.482988	1.37219e-07
Fbn2	0.481835	1.48407e-07
Gabra5	0.48169	1.49871e-07
LOC101724739	0.481353	1.53334e-07
CUNH14orf39	0.481237	1.54542e-07
LOC101699044	0.480385	1.63702e-07
Tcerg1l	0.480178	1.66005e-07
Dnmt3a	0.479551	1.73176e-07
Raver2	0.479086	1.78673e-07
Alx3	0.478833	1.81739e-07
Sox2	0.478397	1.87137e-07
Cachd1	0.476943	2.0626e-07
Slc12a5	0.476391	2.13992e-07
Resp18	0.476245	2.16095e-07
Tfap2a	0.476242	2.1614e-07
Sst	0.476098	2.1822e-07
Lbx1	0.475979	2.1995e-07
Ano3	0.475645	2.24894e-07
Kcna1	0.473811	2.53979e-07
Srrm4	0.473381	2.61284e-07
LOC110351117	0.47327	6.60407e-07
LOC101703722	0.473142	2.65442e-07
Rims2	0.472701	3.11502e-07
Sall1	0.472427	2.78245e-07
Adgrb3	0.47194	2.873e-07
Cplx2	0.471766	2.90614e-07
Dpp10	0.470321	3.19485e-07
Ugt8	0.469813	3.30245e-07
Col19a1	0.46971	3.32481e-07
Ccdc38	0.469306	3.41363e-07
Nkx2-5	0.46914	3.45073e-07
Znf280b	0.468281	3.64907e-07
LOC110344453	0.46729	3.89124e-07
Klf5	0.466463	4.10494e-07
Fibin	0.466387	4.12523e-07
Ptf1a	0.466365	4.13117e-07
Syt10	0.466349	4.13539e-07
Barhl1	0.466345	4.1364e-07
Pax3	0.465673	4.31962e-07
Chrna7	0.465413	4.39251e-07
Fign	0.465385	4.40046e-07
LOC110350057	0.465371	4.40448e-07
Wt1	0.465369	4.40501e-07
LOC110345624	0.465138	4.47087e-07
LOC110346366	0.464851	5.16685e-07
Drd5	0.464778	4.57573e-07
Lhx8	0.46411	4.77592e-07
Slc35f4	0.46385	4.85634e-07
Cdk5r2	0.463718	4.89736e-07
Rgs7	0.46232	5.35491e-07
LOC110350948	0.46232	5.35491e-07
Tdrd12	0.461702	5.56985e-07
LOC110348508	0.461402	5.677e-07
LOC110348048	0.460792	5.90147e-07
Ntrk2	0.45974	6.30779e-07
Epb41l4b	0.459252	6.50526e-07
Tlx2	0.458807	6.69049e-07
Chrd	0.458015	7.03261e-07
Pclo	0.457961	7.05662e-07
Sntg1	0.457594	7.22129e-07
Megf10	0.457066	7.46432e-07
Znf697	0.45652	7.72415e-07
LOC110350999	0.45652	7.72415e-07
Efs	0.456455	7.75527e-07
LOC110344926	0.456188	7.8858e-07
Med19	0.455409	8.27929e-07
Pex5l	0.454619	8.69663e-07
Tmem54	0.45394	9.07158e-07
Thpo	0.45357	9.28218e-07
Camta1	0.453404	9.37777e-07
Foxb2	0.453203	9.49539e-07
Mxra5	0.453174	1.36115e-06
Ccni2	0.452625	9.8408e-07
Nkx1-2	0.451836	1.03321e-06
LOC110348383	0.451503	1.05462e-06
Shisa2	0.451047	1.08468e-06
Shox2	0.450615	1.11381e-06
LOC110346309	0.450469	1.12385e-06
Vsx2	0.449716	1.17696e-06
Atp8a2	0.449469	1.1949e-06
Axin2	0.4494	1.19999e-06
Kcnip2	0.449396	1.20027e-06
Tbx4	0.449199	1.21478e-06
Sorcs3	0.448616	1.25887e-06
Lrig1	0.447543	1.34388e-06
Hpca	0.447348	1.35992e-06
LOC110349661	0.447034	1.38612e-06
LOC110345614	0.446197	1.45826e-06
Dnmbp	0.445338	1.536e-06
Cacna2d1	0.445324	1.53732e-06
Jam3	0.445321	1.53764e-06
Pcgf1	0.444725	1.59394e-06
Nme3	0.444162	1.64885e-06
Pcdh17	0.442829	1.7863e-06
Gata5	0.442797	1.78972e-06
Eme2	0.442566	1.81463e-06
Znf518b	0.441889	1.88961e-06
Nrxn3	0.4417	1.91102e-06
Fbn3	0.441127	1.9775e-06
LOC101707215	0.440892	2.00535e-06
LOC110348307	0.440253	2.08309e-06
Arhgap20	0.439934	2.12285e-06
Ascl1	0.439867	2.1314e-06
Nrtn	0.439507	2.17735e-06
Epb41l3	0.439214	2.21555e-06
Cntnap5	0.438828	2.26675e-06
LOC110343909	0.438655	2.28994e-06
March1	0.438572	2.30126e-06
Prr16	0.438059	2.37201e-06
Bmpr1b	0.437787	2.41044e-06
Tmtc1	0.437687	2.4247e-06
LOC101706220	0.437354	2.47278e-06
Six6	0.43589	2.69483e-06
Lad1	0.435871	2.69776e-06
Slc8a1	0.435433	2.76793e-06
Hoxd1	0.435156	2.8131e-06
LOC101706637	0.434857	2.86264e-06
Fut9	0.434687	2.89125e-06
LOC110344108	0.434664	3.22892e-06
Nova1	0.434565	3.62195e-06
Plxdc2	0.434316	2.95445e-06
Gria2	0.434131	2.98662e-06
Nell1	0.433972	3.01431e-06
Bfsp1	0.43303	3.18408e-06
Adgra3	0.432741	3.23799e-06
Unc79	0.43273	3.24009e-06
Gsx2	0.432501	3.2834e-06
Krt222	0.432274	3.32696e-06
LOC101705021	0.432121	3.35655e-06
Kcnj3	0.432038	3.37255e-06
LOC110351100	0.432038	3.37255e-06
Alkal2	0.43201	3.37806e-06
Pcsk5	0.431305	3.51861e-06
Hs3st4	0.431044	3.57208e-06
Hoxa11	0.430898	3.60234e-06
Pax1	0.430396	3.70805e-06
Pdha2	0.430133	3.76456e-06
LOC110344681	0.429977	3.79851e-06
Alx4	0.429381	3.93102e-06
Nfib	0.429349	3.93825e-06
Galnt17	0.428962	4.02658e-06
Neurog2	0.42896	4.0269e-06
Barhl2	0.428942	4.03117e-06
Fam135b	0.428935	4.0327e-06
Meox2	0.428731	4.08017e-06
Gpr176	0.428722	4.08226e-06
Hoxc12	0.42828	4.1869e-06
LOC110344462	0.428051	4.242e-06
Neurod2	0.427222	4.44759e-06
LOC101723042	0.427115	4.4748e-06
Lmx1a	0.426865	4.53911e-06
Amdhd1	0.426835	4.54689e-06
Sncaip	0.426668	4.59038e-06
Grem1	0.426585	4.61198e-06
Cnr1	0.426333	4.67853e-06
Wscd1	0.426154	4.7265e-06
Hrh3	0.426086	4.74468e-06
Rspo2	0.425757	4.83426e-06
Cldn7	0.425584	4.88202e-06
Gp5	0.425438	4.92244e-06
Foxc2	0.425415	4.92888e-06
LOC101712572	0.425396	4.93424e-06
Kcnh8	0.425395	4.93438e-06
Slc7a14	0.425194	4.99099e-06
LOC106009552	0.424896	5.07588e-06
Tram1l1	0.424678	5.13892e-06
Gbx2	0.424281	5.25561e-06
Klhl1	0.424232	5.27006e-06
Galntl6	0.424032	5.32999e-06
Pnma8a	0.4235	5.4921e-06
Pcsk2	0.423221	5.5791e-06
Kcng3	0.423009	5.64632e-06
Htr2c	0.422068	7.30759e-06
Mmp23b	0.422013	5.97102e-06
Gab1	0.421561	6.12421e-06
Ryr2	0.421126	6.275e-06
Mal2	0.421116	6.27867e-06
Scnn1b	0.420444	6.51859e-06
St8sia5	0.420441	6.51983e-06
Tssk3	0.419676	6.80396e-06
Nkx3-2	0.419238	6.97158e-06
LOC110344803	0.418671	7.95738e-06
Cacng2	0.418642	7.20632e-06
Pth2r	0.418411	7.29921e-06
Hs3st1	0.418379	7.3121e-06
Vsx1	0.418356	7.32124e-06
Cdh23	0.417917	7.50149e-06
Sall3	0.417201	7.80425e-06
Ism1	0.416616	8.06041e-06
Mycn	0.416333	8.18699e-06
Lrrc4	0.416129	8.27935e-06
Twist1	0.415794	8.4337e-06
Rims4	0.4155	9.46418e-06
LOC101717883	0.414912	9.77156e-06
Rbm44	0.414686	8.96195e-06
LOC110344555	0.414618	8.99576e-06
LOC101716704	0.414116	9.24636e-06
LOC106010081	0.413962	9.32432e-06
LOC110344820	0.413918	9.34663e-06
Mnx1	0.413006	9.82342e-06
Epha4	0.412667	1.00066e-05
Crabp1	0.412479	1.01095e-05
CUNH19orf67	0.412254	1.12823e-05
Ptgfr	0.412215	1.02555e-05
LOC110348772	0.412084	1.03291e-05
Adgrg1	0.412072	1.03357e-05
LOC110346108	0.411522	1.06489e-05
Agap2	0.41127	1.07953e-05
Ak5	0.410722	1.11207e-05
Dsc3	0.409621	1.18018e-05
Tenm4	0.409431	1.1923e-05
Slc6a16	0.409397	1.1945e-05
LOC110350550	0.409192	1.20773e-05
Neto1	0.409034	1.21805e-05
Dmrt3	0.40885	1.23014e-05
Rdh8	0.408768	1.23562e-05
Slc22a3	0.408554	1.24991e-05
Npas3	0.40841	1.25957e-05
LOC106010653	0.407989	1.28834e-05
Col23a1	0.407856	1.2976e-05
LOC110345097	0.407761	1.3042e-05
Fezf2	0.407678	1.31005e-05
LOC101697194	0.407525	1.32078e-05
Reln	0.406698	1.3805e-05
Ptchd4	0.406395	1.40304e-05
Arhgef25	0.405246	1.49152e-05
Dlx1	0.405054	1.5068e-05
Atp12a	0.404977	1.513e-05
LOC110350653	0.404471	1.55417e-05
Acpt	0.404029	1.59099e-05
Nmbr	0.403913	1.6008e-05
Flrt2	0.403589	1.62843e-05
Map3k21	0.403189	1.66325e-05
Cthrc1	0.403065	1.67416e-05
LOC110350242	0.402461	1.72838e-05
Fgf3	0.402251	1.74759e-05
Hlx	0.401976	1.77303e-05
Grik1	0.401192	1.84758e-05
Sycp2	0.401123	1.85426e-05
Ptprk	0.401037	1.86264e-05
Nsun2	0.400972	1.86898e-05
LOC110348997	0.400682	1.89765e-05
Fzd10	0.400155	1.95072e-05
Npnt	0.399539	2.01447e-05
LOC110347823	0.399419	2.02718e-05
Ttc34	0.399414	2.02771e-05
LOC110347085	0.399353	2.03411e-05
Adgrl2	0.3993	2.03975e-05
Btc	0.399006	2.07121e-05
Slc27a2	0.398961	2.07614e-05
Drgx	0.398601	2.11543e-05
LOC110350122	0.397026	2.2956e-05
Lrfn5	0.396893	2.31137e-05
LOC110348360	0.396708	2.33364e-05
Ascl5	0.396642	2.34158e-05
Cnn3	0.396566	2.35084e-05
Grik3	0.396188	2.39717e-05
LOC101716546	0.396177	2.3985e-05
Vgll2	0.395871	2.43669e-05
Kiaa1549	0.395818	2.44334e-05
Mdk	0.395697	2.45862e-05
Sox11	0.395306	2.50874e-05
Shank2	0.394993	2.54944e-05
Sned1	0.39484	2.56956e-05
Ap3b2	0.39472	2.58544e-05
LOC110346769	0.394656	2.59397e-05
Lrrk2	0.394433	2.6238e-05
Ntn1	0.394325	2.63843e-05
Notum	0.394123	2.66591e-05
Fam20c	0.393727	2.72059e-05
Chpt1	0.393363	2.77175e-05
LOC106008163	0.393294	2.78155e-05
LOC110344887	0.393138	2.80385e-05
Fam83b	0.39297	2.82804e-05
LOC110350354	0.392576	2.88538e-05
Col5a1	0.39224	2.9353e-05
LOC110347296	0.392228	2.93714e-05
Tox2	0.391544	3.04115e-05
Clec14a	0.391338	3.07316e-05
LOC106008431	0.39121	3.09324e-05
LOC101714003	0.391192	3.68774e-05
CUNH11orf70	0.391104	3.10996e-05
Fam159b	0.390772	3.16284e-05
Slc32a1	0.390335	3.23358e-05
LOC101720918	0.390244	3.24857e-05
LOC101713011	0.39022	3.25248e-05
Dmrt2	0.39016	3.26241e-05
Fbln2	0.389994	3.29005e-05
Sspn	0.388738	3.50543e-05
Cntn1	0.388704	3.51147e-05
C1ql2	0.388526	3.54303e-05
Sema3c	0.388199	3.60191e-05
Kcnip3	0.388134	3.61358e-05
Zar1	0.387384	4.08794e-05
LOC110348391	0.387345	4.86175e-05
Nxph2	0.38724	3.77961e-05
Scin	0.387052	3.81546e-05
Lrat	0.387023	3.82105e-05
LOC101716577	0.386808	3.86225e-05
Gfra2	0.386767	3.87035e-05
Sema6d	0.386745	3.87456e-05
Pcsk9	0.386601	3.90255e-05
Fam149a	0.38634	3.95379e-05
Nkx2-8	0.38626	3.96976e-05
Gfra1	0.386256	3.97059e-05
Rfx6	0.386187	3.98415e-05
LOC110350032	0.386122	3.9972e-05
Rhbdd1	0.38591	4.03975e-05
Col12a1	0.385859	4.05005e-05
Htra4	0.385682	4.08602e-05
Lrp2	0.385629	4.0968e-05
Isl1	0.385583	4.10624e-05
Itga9	0.385484	4.12654e-05
Prph	0.38546	4.13157e-05
Gpr158	0.38535	4.15428e-05
Tril	0.385266	4.17158e-05
Igfbpl1	0.385201	4.18529e-05
LOC110347720	0.384996	4.22814e-05
Fgf19	0.384886	4.25135e-05
Arfgef3	0.384526	4.32818e-05
LOC106010727	0.384054	4.43093e-05
LOC110347418	0.383943	4.45545e-05
Anos1	0.383716	4.50577e-05
Tbx5	0.383706	4.50814e-05
Etnppl	0.383008	4.66666e-05
LOC101718722	0.382725	4.73229e-05
Slc43a1	0.382091	4.88279e-05
Barx2	0.381995	4.90599e-05
Sp9	0.381943	4.91873e-05
LOC101710023	0.381905	4.92788e-05
Brinp1	0.381608	5.00042e-05
LOC110348867	0.381447	5.04027e-05
Pip5k1b	0.381272	5.08401e-05
Dpysl5	0.381142	5.1166e-05
Clic6	0.380877	5.18366e-05
Dll1	0.380794	5.20466e-05
Slc18a3	0.380777	5.2092e-05
Lhfpl4	0.380695	5.68066e-05
Hand1	0.380602	5.25397e-05
En1	0.380354	5.3183e-05
Rusc1	0.378852	5.72407e-05
Foxc1	0.378606	5.79303e-05
Wnt7b	0.378136	5.92732e-05
Sim2	0.378015	5.96227e-05
Nefh	0.377621	6.07772e-05
Yjefn3	0.377481	6.11922e-05
Ghr	0.376985	6.26832e-05
B3gat2	0.376312	6.47623e-05
Ahdc1	0.376153	6.52611e-05
LOC106009947	0.376003	6.57377e-05
Adamts9	0.375951	6.5902e-05
LOC110347831	0.375767	6.64929e-05
Wwc2	0.375348	6.78502e-05
Hapln3	0.375233	6.82284e-05
LOC110346960	0.375192	6.83627e-05
Iqsec3	0.375192	6.83627e-05
Ccbe1	0.375046	6.88475e-05
LOC101701860	0.37494	6.91996e-05
Pabpc4l	0.374867	6.94419e-05
Sez6	0.374751	6.98334e-05
Cldn11	0.374249	7.15381e-05
LOC106008916	0.37392	7.87048e-05
Dlk1	0.373893	7.27736e-05
Ppp1r1b	0.373625	7.37172e-05
T	0.373595	7.38207e-05
Gnal	0.373317	7.48142e-05
Pax5	0.373165	7.53611e-05
Hrasls	0.373156	7.53944e-05
Syndig1l	0.372769	7.68016e-05
Atp1a3	0.372562	7.75675e-05
Plpp4	0.37216	7.90711e-05
LOC101708271	0.371997	7.96882e-05
Oxct2	0.371907	8.00344e-05
CUNH10orf67	0.371833	9.40137e-05
Adamts16	0.371631	8.10936e-05
Esyt3	0.37127	8.24981e-05
Kcns2	0.37081	8.43259e-05
Xkr4	0.370547	8.53866e-05
Foxi2	0.37005	8.74254e-05
LOC110344617	0.369922	8.79586e-05
Efnb2	0.369859	8.82201e-05
Hcn1	0.369804	8.84517e-05
Mdga2	0.369765	8.86125e-05
Ndst3	0.369404	9.01404e-05
LOC101705132	0.369252	9.07947e-05
LOC110345427	0.369008	9.18451e-05
Grm5	0.36878	9.28414e-05
LOC110347318	0.368747	9.29873e-05
Nkx2-6	0.368558	9.38207e-05
Clvs2	0.36852	9.39872e-05
Prdm13	0.368242	9.52289e-05
Lhx2	0.368232	9.52729e-05
Tbc1d9	0.3682	9.54188e-05
LOC110347863	0.36818	9.55064e-05
Vax1	0.36818	9.55064e-05
LOC106010013	0.368109	9.58293e-05
Cnih3	0.36808	9.596e-05
LOC101721864	0.367688	9.77453e-05
St8sia3	0.36764	9.79662e-05
Scg2	0.367559	0.000114693
Srd5a1	0.367545	9.84068e-05
Scrt2	0.366945	0.00010122
Cdh20	0.366934	0.000101272
LOC101718436	0.366778	0.000102016
LOC101697559	0.366682	0.000102478
Sox7	0.366629	0.000102733
Plppr1	0.366441	0.000103641
Cadps	0.366113	0.000105248
Cmya5	0.366067	0.000105472
Gpr26	0.366039	0.000105612
Igfbp3	0.365977	0.000105919
Onecut1	0.365714	0.000107232
Mal	0.365429	0.00010867
LOC101703891	0.365039	0.000110667
Foxf1	0.364747	0.000112182
LOC110347233	0.36445	0.000113746
Gpr37l1	0.364222	0.000114962
Hoxb9	0.364179	0.00011519
LOC106009706	0.36416	0.000115291
Ptpn13	0.364103	0.000115598
Shroom3	0.363978	0.00011627
LOC110349955	0.363978	0.00011627
Cdh8	0.363192	0.000120593
Barx1	0.363132	0.000120933
Crtac1	0.363052	0.000121377
Tmem114	0.362188	0.000126334
LOC110344131	0.361538	0.000130179
Kiaa1257	0.361538	0.000130179
Prdm6	0.361062	0.000133067
LOC101708363	0.361016	0.000133354
Fam189a1	0.360884	0.000134165
LOC110349716	0.360791	0.000134742
Sptbn2	0.360498	0.000147042
Fam196a	0.360246	0.000138155
Sp6	0.360191	0.000138504
LOC101724159	0.360077	0.000139235
Rsrc1	0.36003	0.000139532
Sp5	0.359921	0.000140236
Brsk2	0.359865	0.000140596
Lhx9	0.359856	0.000140655
Hoxc5	0.359809	0.000140954
Snx7	0.359455	0.000143263
Irx3	0.359352	0.000143941
Lvrn	0.359346	0.000143981
Enpp1	0.359263	0.00014453
Samd5	0.358955	0.000146582
Adam23	0.358946	0.000146638
Rprm	0.358471	0.00014986
Il20ra	0.358433	0.000150117
Htr1b	0.358218	0.000151596
Syn3	0.357889	0.000153886
CUNH14orf132	0.357793	0.000154561
Evx1	0.357773	0.000154708
LOC101712795	0.357531	0.000156422
Pid1	0.357417	0.000157233
Megf6	0.356807	0.000161652
LOC110346670	0.356758	0.000162014
Chrm1	0.356696	0.000162472
Limch1	0.356513	0.000163823
Fam229a	0.356294	0.000165463
Tubb6	0.356107	0.000166872
Nr2e1	0.355839	0.00016891
Tjp1	0.35493	0.000189056
LOC110350721	0.35493	0.000189056
LOC106010636	0.354883	0.000176361
Nkx6-2	0.354007	0.000183462
Dact2	0.353833	0.000184909
Rbm20	0.353822	0.000184996
Grin3a	0.353527	0.000187468
LOC101702584	0.353452	0.000201941
Nkx2-2	0.353444	0.000188169
Cdyl	0.353024	0.000191744
Des	0.353007	0.0002211
Gng10	0.352999	0.000191966
Depdc1	0.35286	0.000193163
Fam69c	0.35286	0.000193164
Mctp1	0.352674	0.000194777
LOC110350880	0.352606	0.000195371
Wls	0.352566	0.000195726
Btg3	0.352421	0.000197001
Nr2f1	0.352228	0.000198705
LOC110348821	0.352209	0.000198874
Vwc2	0.352201	0.000198948
Lamc3	0.351933	0.000201344
Ankrd33b	0.3512	0.000208047
Syt9	0.350971	0.000210177
Cd24	0.350608	0.000213603
Penk	0.350539	0.000214255
Pgm5	0.350095	0.000218527
Rspo1	0.349754	0.000221858
Donson	0.349697	0.000222422
Npas4	0.348982	0.000229578
Tnfrsf11b	0.348729	0.00023216
Fcho1	0.348378	0.000235789
Bmp4	0.348349	0.000252952
LOC110345025	0.348323	0.000236367
Kcnk2	0.348292	0.000236693
LOC110346995	0.348064	0.000239087
Lrp6	0.348016	0.000239595
Shisa6	0.347887	0.000240953
Trhde	0.347735	0.00024258
LOC110349226	0.347735	0.00024258
Pitpnc1	0.347605	0.000597466
Cemip	0.347584	0.000244193
LOC110350623	0.347199	0.000265978
Afap1l2	0.347021	0.000250323
LOC110344851	0.34673	0.000253541
Mkx	0.34669	0.000253989
Cuedc1	0.345994	0.000261863
Tbr1	0.34589	0.000281564
Gcm2	0.345878	0.000263198
Nxph1	0.345827	0.000263789
C2cd4d	0.345424	0.000268481
Cdx1	0.345023	0.000273229
B3gnt8	0.344765	0.000276314
Aldh1a3	0.344353	0.000281326
Wdfy3	0.344286	0.000282149
Cd300lg	0.343823	0.000287895
LOC101700585	0.343808	0.000288083
Grb7	0.343632	0.000290295
LOC101705383	0.343307	0.000294421
Pcdh7	0.342956	0.000298939
Frzb	0.342852	0.000300298
Cdh2	0.342825	0.000321405
LOC101705348	0.342799	0.000300982
Kcnip4	0.34257	0.000303993
Eomes	0.342411	0.000327165
Lrrtm1	0.342297	0.000307595
Sult4a1	0.342106	0.000310154
Prob1	0.342072	0.000310605
Prkd1	0.341523	0.000318062
Dmrta1	0.341474	0.000318738
Actl6b	0.341472	0.000318772
Drd2	0.341247	0.00032188
Sox14	0.341163	0.000323049
Ebf3	0.340865	0.000327216
Znf692	0.340793	0.000328235
LOC101722317	0.340689	0.000329712
LOC106008392	0.340242	0.000336108
Hmcn1	0.339898	0.000341112
LOC101724319	0.339844	0.000341906
LOC101721404	0.339739	0.000343441
Grik2	0.339353	0.000349175
Slc17a6	0.339027	0.000354094
Prom2	0.338948	0.000355284
LOC101706545	0.338719	0.000358792
Bcl9l	0.338602	0.000360586
Me1	0.33842	0.000441773
Adam12	0.338388	0.000363904
Pou3f3	0.338329	0.000364808
Tmem163	0.337903	0.0003715
Oprk1	0.337734	0.000374188
LOC110349237	0.337443	0.000378865
Fam212b	0.33686	0.000388371
Hcrtr2	0.336858	0.000388403
Slc6a11	0.336818	0.000389073
Adcy1	0.336578	0.000393046
Prss38	0.336406	0.00039593
Hoxd13	0.336267	0.000398273
Wif1	0.336025	0.000457479
Abt1	0.335936	0.000403902
Syndig1	0.335759	0.000406951
Atrnl1	0.33567	0.000408475
B3galt4	0.335186	0.000416932
Cacnb2	0.335032	0.000419648
LOC101697399	0.334892	0.000422132
Ajap1	0.334809	0.000423623
LOC110350345	0.334699	0.000453548
Egfl7	0.334635	0.000426745
Nanog	0.334567	0.000427956
Rbm24	0.334297	0.000432854
LOC110345523	0.334139	0.000435746
Itpkb	0.334045	0.000437473
LOC110344645	0.333955	0.000439132
Cdh7	0.333759	0.000502534
Slco4c1	0.333744	0.000443062
Jph4	0.333674	0.000444357
Ngb	0.333558	0.000446537
LOC110346945	0.333293	0.000451539
Pdzrn4	0.333098	0.000455251
Asph	0.332951	0.000458059
Fzd9	0.332888	0.000459272
Tmem171	0.332794	0.000461094
Dok6	0.332656	0.000463767
Cntn3	0.332337	0.000469993
Fbln1	0.331912	0.000478431
LOC110349346	0.331912	0.000478431
Gad1	0.33191	0.000478464
Frmd3	0.33158	0.000485107
LOC110345208	0.331544	0.000752797
Adcyap1	0.331529	0.000486133
Pax6	0.331346	0.000489868
Rassf10	0.331012	0.000496742
Magi2	0.330835	0.000500418
Rnf186	0.330344	0.000510738
Bbs5	0.330333	0.000510964
LOC101698815	0.330053	0.000585095
Ybx2	0.329903	0.000520185
Usp44	0.329816	0.000522066
Ptprd	0.329454	0.000529955
Gabrg3	0.329451	0.000530029
LOC101721636	0.329355	0.000565955
Lypd5	0.329328	0.000681788
Syt12	0.328752	0.00054559
Ramp3	0.328608	0.000548851
LOC101712731	0.328479	0.000551775
Enpep	0.328166	0.000558952
Tshz3	0.327697	0.000569879
LOC101709504	0.327454	0.000575602
Foxa2	0.327422	0.000576371
CUNH1orf186	0.32678	0.000628796
LOC110348434	0.326759	0.0005923
Susd5	0.326662	0.000594666
Emx2	0.326582	0.000596601
Khdrbs3	0.326506	0.000598463
Grip2	0.325313	0.000628433
Mb21d2	0.325301	0.000628751
LOC110345917	0.325185	0.000631738
Nwd2	0.324656	0.000645518
Adra2c	0.324651	0.000645663
Slc26a4	0.324553	0.000688232
Hoxc8	0.324489	0.000649925
P3h2	0.32447	0.000650426
Ddah1	0.324456	0.000650816
Podn	0.32435	0.000653616
Efemp2	0.324087	0.000660669
Sema5b	0.324049	0.000661683
Ocln	0.323977	0.00070442
Fgf8	0.323652	0.000672459
LOC101699962	0.323123	0.000687053
Kcnh5	0.322981	0.000691033
Lrrc14b	0.3229	0.000693282
Gpr75	0.322733	0.000697994
LOC110343978	0.322722	0.000698313
Grid1	0.322665	0.000699917
Rbp4	0.322583	0.000702271
Ppl	0.322554	0.000703083
Hoxb1	0.322358	0.000708684
Pcp4	0.322357	0.000708712
Vax2	0.322341	0.000709182
Pcdh8	0.321848	0.000723435
LOC110350573	0.321815	0.000724422
Gsc2	0.321803	0.000724752
LOC110350317	0.321436	0.000735566
Col25a1	0.321268	0.000740584
Nid2	0.321228	0.000741771
Gls2	0.321065	0.00074665
Lrrn1	0.320683	0.000758238
March4	0.320564	0.00076187
Vegfc	0.320531	0.000762884
LOC101720315	0.320531	0.000762884
Sez6l	0.320277	0.000770698
Tnfrsf1b	0.320198	0.000773165
Fbxw7	0.320065	0.00131454
Pax8	0.320047	0.000777855
Klf1	0.319954	0.000780777
Gpc6	0.319925	0.00078167
CUNH8orf88	0.319607	0.000791702
LOC110349786	0.319604	0.000791795
LOC106007975	0.319439	0.000797071
C1ql3	0.319201	0.000804677
Slc2a13	0.319165	0.000805844
Kcnk3	0.318813	0.000817269
Gucy1b3	0.318449	0.000829235
Zcchc24	0.318174	0.0008384
Nefl	0.318121	0.000840171
Sstr1	0.317954	0.000845796
LOC110346825	0.317916	0.00179322
Cntnap2	0.317778	0.000851729
Mapk4	0.317725	0.000853538
Lhx1	0.317623	0.000857002
Pld5	0.317335	0.000866887
Chd5	0.317101	0.000875008
Fam84a	0.316946	0.000880403
Scrt1	0.316583	0.000893187
Pax2	0.31641	0.000899335
Cntn4	0.31616	0.000908275
Lrrc38	0.315692	0.000925262
Kiaa1549l	0.315651	0.000926778
Amph	0.315233	0.00094218
Adra2a	0.314923	0.000953807
LOC101723940	0.314718	0.000961552
Nags	0.314638	0.000964565
Opcml	0.314565	0.000967347
Tom1l1	0.314461	0.000971321
Klhl38	0.314448	0.00115051
Igfbp7	0.31442	0.000972902
Ppp1r42	0.313562	0.00100625
LOC101705901	0.313485	0.00112875
Alk	0.313188	0.00102114
LOC101700428	0.31301	0.00114959
LOC106009684	0.312985	0.0010293
Tal2	0.312972	0.00102985
Cdh4	0.312898	0.00103281
LOC110350940	0.312761	0.00103839
LOC110347884	0.312722	0.00103995
Zic4	0.312519	0.00104825
Cdh11	0.312479	0.0010499
LOC101712036	0.312423	0.0010522
Ptgir	0.312234	0.00106002
Ano1	0.312155	0.0010633
Plcb4	0.311711	0.00108186
Cyyr1	0.311695	0.00108255
Bhlhe22	0.311353	0.00109708
Klk9	0.311307	0.00109906
LOC110350722	0.311287	0.00109992
Inha	0.311194	0.0011039
Ano5	0.311168	0.00110502
Nr5a2	0.311161	0.00110532
Tmem200b	0.311065	0.00110945
LOC110350194	0.310914	0.001116
Spaca4	0.310847	0.00111891
Gucy1a2	0.310667	0.00112675
LOC106008611	0.310456	0.00113605
Smkr1	0.310426	0.00113738
Boll	0.310218	0.00114658
Clvs1	0.310079	0.00115278
Fgfr3	0.310041	0.00115451
Kcnd2	0.310007	0.00115601
C1ql1	0.30998	0.00115721
Slc7a10	0.309768	0.00116676
LOC101716597	0.309612	0.00117383
Adamts5	0.3094	0.0011835
LOC106009789	0.309257	0.00119008
Otos	0.309116	0.00119657
LOC110347023	0.308365	0.00123179
Thbs4	0.308337	0.00123313
Qpct	0.308176	0.00130973
Bhlhe23	0.307943	0.001252
Tmem30b	0.307853	0.00125634
Ca4	0.307691	0.00126421
Scgn	0.30753	0.00175791
Kremen1	0.307161	0.00129021
Sctr	0.306457	0.00147515
LOC110348179	0.306434	0.00139953
Znf541	0.306252	0.00140926
Tfcp2l1	0.306217	0.00133777
Pappa	0.305721	0.00136336
Fezf1	0.305691	0.00136492
Nkapl	0.305289	0.00138605
Gabra2	0.305214	0.00139004
Arhgap44	0.304989	0.00140201
Tmem243	0.30497	0.00140301
Gpr12	0.304925	0.00140543
CUNH1orf168	0.304619	0.00142191
Cux1	0.304589	0.00142355
LOC110346870	0.304543	0.00142602
Msx1	0.304531	0.00142665
LOC110347324	0.304485	0.00142918
LOC110349004	0.30433	0.00143761
LOC110345648	0.304236	0.00152083
Tenm3	0.304123	0.00144899
Krt72	0.304058	0.00145253
Rax	0.304047	0.00145314
Lrrfip1	0.303888	0.00146195
Tbc1d30	0.303322	0.0014937
Nrg1	0.303279	0.00149614
Rnf207	0.303121	0.00150511
LOC110349419	0.303065	0.00150828
Wdr25	0.302987	0.00151278
LOC110347459	0.302933	0.00151586
Shroom2	0.302831	0.00152171
Frem2	0.302807	0.00152312
Catsperz	0.302678	0.00153054
Ankk1	0.302461	0.00162569
Apba2	0.302459	0.00154327
Nfil3	0.302424	0.0015453
LOC110348195	0.302392	0.00154717
Znf704	0.302008	0.00156977
LOC110350316	0.301957	0.00165664
Rpp25	0.301127	0.0016227
Pla2r1	0.30107	0.00162623
LOC110348830	0.300884	0.0016376
Asic2	0.300806	0.00164245
LOC106010014	0.300792	0.00164327
Dsp	0.300502	0.00166128
CUNH2orf78	0.300463	0.00166368
Rasd1	0.300312	0.00167313
Osbpl6	0.300293	0.00167433
Snca	0.300169	0.00168217
LOC110347924	0.299955	0.00255803
LOC101697493	0.299777	0.00170705
Pimreg	0.299739	0.00170944
Grhl2	0.299704	0.00171167
LOC110346080	0.299682	0.00171311
LOC110346645	0.299674	0.00171364
Ptpro	0.299666	0.00171416
LOC106010841	0.299582	0.00171953
Cpe	0.299559	0.00172098
LOC110345588	0.299333	0.0017356
LOC101716659	0.299312	0.001737
LOC101711815	0.299208	0.00174373
Hecw1	0.299169	0.00174625
LOC110344138	0.299091	0.00175136
Otx1	0.298889	0.0017646
Gabbr2	0.298567	0.00178596
Kcnv1	0.298557	0.00178658
Col21a1	0.298399	0.00179717
LOC110350186	0.298185	0.00181153
Hoxd12	0.298097	0.0018175
Nfasc	0.298094	0.00191212
Oxr1	0.297889	0.00183161
Chrm4	0.297814	0.00183668
Proser2	0.297803	0.00183742
Cacna1b	0.297716	0.00184342
LOC110348029	0.297573	0.0018532
LOC110346424	0.297196	0.00187931
Egln1	0.29703	0.00189094
Has2	0.296729	0.00191215
Adamts10	0.29664	0.00191842
Fgf4	0.296153	0.00195329
Slc25a33	0.296129	0.00195503
Skor2	0.296	0.00206499
Ntf3	0.295818	0.00197765
LOC101713709	0.295569	0.00199589
Shox	0.295466	0.00200346
LOC110346003	0.295454	0.00200435
Lef1	0.295454	0.00200435
Adra1d	0.29538	0.00200981
Lgals4	0.295361	0.00201126
Kcnab3	0.295277	0.00234226
Nlgn4x	0.294991	0.00203885
LOC110350333	0.294953	0.00204169
Gata6	0.294884	0.00204691
LOC110347675	0.294715	0.00205964
Ptpn14	0.294472	0.00207815
Ncald	0.29435	0.00208745
Mgat3	0.294091	0.00210742
Prtg	0.294048	0.0021107
Pgbd5	0.293915	0.00212101
Tacr3	0.293831	0.00212759
LOC106007850	0.293798	0.00213018
Acat2	0.293729	0.00224327
Shtn1	0.293601	0.00214558
Ddx20	0.293515	0.00215237
Drd4	0.293302	0.00216922
Meioc	0.293146	0.00218163
LOC110346083	0.293018	0.00230184
LOC101705966	0.292462	0.00223681
Dsc2	0.292196	0.00225855
LOC106010110	0.292186	0.00225943
Mmp16	0.292026	0.00227263
LOC110349350	0.29181	0.00240458
Efcab6	0.29181	0.00240458
Trak1	0.291278	0.00233526
Sh2d5	0.291123	0.00234847
Sipa1l2	0.291096	0.00235082
LOC110349500	0.290871	0.00237004
LOC110345944	0.290856	0.00248864
Tecpr2	0.290735	0.0023818
Gdnf	0.290685	0.00238606
Farp1	0.290624	0.00239136
Dgki	0.290119	0.0024355
Nova2	0.290062	0.00244056
LOC110347667	0.290054	0.00244125
LOC110349802	0.289971	0.00269539
Rufy4	0.289945	0.00245091
Sox8	0.289823	0.00246171
Six1	0.289796	0.00246415
Itga8	0.289761	0.00246726
Apcdd1	0.289633	0.00247862
LOC110344149	0.289581	0.00248335
Epha7	0.289507	0.00248998
Aldh1a2	0.289443	0.0024957
LOC110346051	0.289259	0.0026353
LOC101713761	0.289244	0.00251373
Gabra1	0.289166	0.00277347
Dync1i1	0.289112	0.00252571
Wtip	0.288847	0.00254991
LOC110349672	0.288757	0.00268296
Sfrp2	0.288577	0.00257483
Col9a2	0.28848	0.00258382
LOC101703341	0.288401	0.00259115
LOC110350778	0.288397	0.00259158
LOC101719410	0.288397	0.00259158
Ssbp2	0.288294	0.00260116
Tlx1	0.288272	0.00260326
Gria4	0.288054	0.00262371
Kiaa1324l	0.287992	0.00262952
Adam32	0.28794	0.00263442
Ablim2	0.287626	0.00266425
Wdr88	0.287508	0.00308312
Gadl1	0.287417	0.00268435
Srd5a2	0.287241	0.00270129
LOC101703601	0.287209	0.00270442
LOC101706126	0.287182	0.00270702
Whrn	0.286522	0.00277164
Myotrophin	0.2865	0.00277388
LOC106010633	0.286484	0.00277539
Calcb	0.286245	0.00279917
LOC110344832	0.286244	0.00279926
Sp8	0.286218	0.00307702
Itga7	0.286169	0.00280676
Itga11	0.286076	0.00281615
Nog	0.285686	0.00285554
Daw1	0.285562	0.00286821
Lhx5	0.285377	0.0028871
Hoxa4	0.285269	0.00289824
Tbx1	0.285126	0.00291303
Jph1	0.284993	0.00292675
Hoxd10	0.284978	0.00292831
LOC101716773	0.284898	0.00293668
Tex33	0.284831	0.00322984
Calb2	0.284808	0.00308592
Slc25a48	0.284589	0.00296908
LOC110350532	0.28447	0.00298156
Spock3	0.284427	0.00298618
LOC110345896	0.28442	0.00298695
Scn7a	0.284396	0.00298948
Fam240a	0.284343	0.00299505
LOC106010576	0.284199	0.00301038
Lingo2	0.284132	0.00301748
Uncx	0.283996	0.00303209
Fev	0.283956	0.00303643
Traf3	0.283916	0.00304067
Cpne9	0.283163	0.00326923
Wnt2	0.283125	0.00312691
LOC110349809	0.283108	0.00312876
Tmem269	0.283024	0.00313803
Tinagl1	0.283011	0.00328666
Fbn1	0.283002	0.00314051
Esr1	0.282969	0.00314417
Uaca	0.282964	0.00314465
LOC101719133	0.282832	0.00315935
Astn2	0.282736	0.00317001
Map2	0.2825	0.0031965
Lmo1	0.282438	0.00320353
Fzd1	0.282374	0.00321068
Osmr	0.282298	0.00321937
LOC110347834	0.282263	0.00322324
Scg5	0.282211	0.00337968
LOC101708362	0.281505	0.00476227
Prdm8	0.281487	0.00346596
Cxadr	0.281312	0.00333277
LOC106007800	0.28129	0.00333528
LOC110350572	0.281195	0.00334644
LOC110349563	0.281136	0.00335334
Rgs7bp	0.281042	0.0033644
Pcnx2	0.281009	0.00336835
Lypd8	0.280813	0.00406325
LOC101710917	0.28069	0.00340608
Kctd19	0.280559	0.00374452
Ephb1	0.280525	0.00410289
LOC110346743	0.280369	0.00344457
Bmp3	0.280368	0.00344469
Hpgd	0.280324	0.00377477
LOC110346535	0.280265	0.00345712
LOC106010579	0.280157	0.00347018
Chsy3	0.279924	0.00349851
LOC110351125	0.279924	0.00349851
LOC110346074	0.279909	0.00350032
Btg4	0.279846	0.00350805
CUNH11orf88	0.279846	0.00350805
LOC110349194	0.279834	0.00350953
LOC110344680	0.279744	0.00352051
Nexn	0.279674	0.00352913
Fam222a	0.27925	0.00489908
Hmx1	0.279232	0.00358386
Krt24	0.278977	0.00395293
LOC106008982	0.278931	0.00362158
Dcdc2c	0.278886	0.00362719
LOC110346449	0.278639	0.0047794
LOC110348009	0.278495	0.00367682
LOC101714760	0.278104	0.00372708
Smim24	0.278098	0.00372776
Vstm2b	0.277791	0.00376768
Unc80	0.277354	0.00382504
Myf5	0.277249	0.00383888
St6gal2	0.277225	0.00384212
LOC110350615	0.277178	0.00479729
LOC110345847	0.276983	0.0038744
Fam19a5	0.276936	0.0038807
LOC101726751	0.27692	0.00388274
Slc8a2	0.276915	0.00388348
Slc18a2	0.276795	0.00389955
Hcn4	0.276502	0.00393918
LOC106010539	0.276346	0.00471893
Hgf	0.276273	0.00397039
Klhdc8a	0.276212	0.0039787
Pamr1	0.276003	0.00437311
Sord	0.275821	0.00403256
Slc35f3	0.275705	0.0040486
Tfap2c	0.275613	0.00406139
Ccdc73	0.275185	0.0041216
Ap1m2	0.275137	0.00412836
Pkhd1l1	0.275114	0.00431484
Creb3l4	0.275099	0.00413373
LOC110345668	0.274319	0.00483268
Hoxa9	0.274278	0.00425157
Dmtn	0.274259	0.00425434
Ptprz1	0.274018	0.00428941
LOC110347261	0.273768	0.00432624
Irf4	0.273741	0.00433015
Fam155a	0.273595	0.00435176
LOC110346344	0.273575	0.00435472
Tmem63c	0.27346	0.00437185
Dlx6	0.273371	0.00438523
Trim67	0.27325	0.00440328
Crmp1	0.273204	0.00441015
LOC101702775	0.273126	0.0044219
LOC110350409	0.272796	0.00508333
Adcyap1r1	0.272787	0.0044732
Rab3il1	0.272678	0.00448974
LOC101706381	0.272383	0.00453497
Wscd2	0.272339	0.0045417
LOC101715974	0.272186	0.0045654
Pik3c2b	0.271939	0.00460379
Gcgr	0.271931	0.00460511
Celf6	0.271804	0.00503422
Alpl	0.271638	0.00465099
LOC110343847	0.271568	0.00466203
Fat3	0.271448	0.00468096
Slc36a1	0.271369	0.00469353
LOC110345104	0.271186	0.00472259
Ccr3	0.271141	0.00472982
LOC101706139	0.271132	0.00560227
LOC101724367	0.271088	0.00473822
Wdr86	0.27093	0.00476368
LOC110350454	0.270848	0.00477684
Eif5a2	0.270802	0.00478427
LOC110349342	0.270732	0.00479556
Sfrp1	0.270664	0.0048066
Fam129c	0.270619	0.00481384
St8sia2	0.270506	0.0048322
Osr2	0.270385	0.00485204
Dpysl4	0.270127	0.0048943
Emx1	0.27004	0.00490866
LOC110349427	0.269971	0.00513039
LOC110347260	0.269945	0.00492438
Tcf7	0.269915	0.00492938
Ern2	0.26991	0.00493022
Kcnh6	0.269597	0.00498229
Vti1a	0.269431	0.00592069
Armc3	0.269413	0.00522666
Adad1	0.269406	0.00501447
Ctgf	0.269177	0.00505306
Phactr3	0.269094	0.00506723
Kiaa1107	0.269014	0.00508081
Gja1	0.268854	0.00510822
LOC101711473	0.268584	0.00849548
Rai14	0.268381	0.00518964
Slc47a1	0.268254	0.00521184
Cacna1d	0.267984	0.00525893
Ropn1	0.26786	0.00550305
S1pr3	0.267841	0.00528411
LOC110344235	0.26773	0.00625506
LOC101699238	0.26765	0.005318
LOC110349344	0.267538	0.00533786
Tdrd5	0.267529	0.00533943
LOC110345099	0.26722	0.00539483
Igf2	0.267105	0.00541551
Hoxd8	0.266672	0.00549397
Ptprn2	0.266629	0.00550184
Ntrk3	0.266613	0.00550475
LOC110347781	0.266458	0.00707247
LOC110345324	0.26627	0.00556779
LOC101707972	0.266223	0.00557651
Vipr2	0.266119	0.00559582
Htr5a	0.266098	0.00559981
Lyl1	0.26609	0.0056012
Kctd15	0.266071	0.00560479
LOC101697472	0.265898	0.00563692
LOC110347898	0.265827	0.00612895
Asb2	0.265819	0.00565175
LOC110344876	0.265723	0.00566975
Prps1l1	0.265703	0.00590861
LOC110348350	0.265564	0.0056997
Pgbd2	0.265359	0.00648057
Kit	0.265177	0.00577313
Zmat4	0.265137	0.00578084
LOC110346858	0.264955	0.00985835
Cdh13	0.264949	0.00581681
LOC101697604	0.264891	0.00582794
Phf24	0.264589	0.00588634
Rnf224	0.264587	0.00588671
LOC101720965	0.264573	0.00588948
Mterf1	0.264491	0.00640067
Efna2	0.264313	0.00594018
Rgma	0.264281	0.00594642
LOC110349808	0.26397	0.00600769
LOC101713689	0.26397	0.00600769
Tenm2	0.263643	0.00607252
LOC110350614	0.263548	0.00609157
Znf532	0.263395	0.00612228
Sptan1	0.263376	0.00612606
Olig2	0.263347	0.00613203
Acss3	0.263342	0.00613296
Osgep	0.263315	0.00613834
LOC110347225	0.263293	0.00614289
Dok5	0.263207	0.00616025
A3galt2	0.263103	0.00885871
Cd72	0.263101	0.00618165
LOC106009413	0.262914	0.00621977
LOC110346619	0.262869	0.00622897
Nme9	0.262822	0.00623854
Etv2	0.262672	0.00626925
Oxgr1	0.262552	0.00629397
Baiap3	0.262258	0.0063547
Otop1	0.262227	0.00636123
LOC101718642	0.261937	0.00642182
Ghsr	0.261929	0.00642339
Fbxo31	0.261804	0.00644976
Esrp1	0.261715	0.00646843
Arhgef28	0.261594	0.00702693
LOC110344946	0.261517	0.00651043
Cdip1	0.261507	0.00704652
CUNH12orf77	0.261432	0.0100864
Ankef1	0.261387	0.00653813
LOC101718164	0.261007	0.00661953
Tgfb2	0.26074	0.00667735
Cables1	0.260397	0.00675208
Tk1	0.260384	0.00675503
Ptgis	0.260337	0.00676539
Cacng3	0.260322	0.00676864
Spock1	0.260199	0.00679571
LOC110348839	0.26019	0.00734965
Slc25a13	0.260174	0.00680127
LOC101726661	0.259705	0.00690541
Kazn	0.259696	0.00690751
LOC101708973	0.259685	0.00690993
Elf3	0.259297	0.0069971
Tbx20	0.259188	0.0070219
Serp2	0.259182	0.0070232
LOC110345601	0.258994	0.00706613
Kctd8	0.258733	0.00712585
Galnt9	0.258626	0.00715054
Col4a2	0.258596	0.00715751
Hspa2	0.258419	0.00719844
Xkr7	0.258414	0.00719961
Stum	0.258348	0.00721485
LOC110345709	0.258308	0.010632
Znf710	0.258215	0.00724595
Fat1	0.25795	0.00730803
LOC101714944	0.257725	0.00963279
Tle6	0.257687	0.00737007
Dusp16	0.257683	0.00737104
Gnrh1	0.257657	0.00827639
Atoh1	0.257651	0.00737866
Gnb3	0.257628	0.00797211
LOC101714857	0.257568	0.00739841
LOC101699105	0.257568	0.00739841
Jam2	0.257451	0.00742633
Pgr	0.257439	0.00742914
Gltpd2	0.25734	0.00835885
Hes3	0.257316	0.00745842
Upk3a	0.256886	0.00756217
Olig3	0.256729	0.00760038
LOC106009406	0.256634	0.00762355
Tiam1	0.256518	0.00765177
LOC110344846	0.256467	0.0076644
Islr2	0.256331	0.00769777
Ca8	0.256195	0.00773121
Lrrc43	0.25612	0.00804893
Dagla	0.255961	0.00808975
LOC110347893	0.255609	0.00787727
Tmprss6	0.255581	0.00788435
Pou5f1	0.255562	0.00788913
Sycp2l	0.255556	0.00789082
Dlk2	0.255526	0.00789838
Lamp5	0.255228	0.00797358
Copz2	0.255204	0.00797987
Nefm	0.255078	0.00801178
Tsen54	0.254822	0.00807736
Cwh43	0.254777	0.00808901
LOC106009636	0.25411	0.00826232
Smyd2	0.254038	0.00828103
LOC110350080	0.254018	0.00828641
Tspo2	0.25398	0.00829621
LOC110346294	0.253778	0.0083497
Pdzd7	0.253707	0.00836854
Garem2	0.253673	0.00837732
LOC101725248	0.253558	0.00840796
Lama2	0.253558	0.00840796
Wnt5a	0.253455	0.00843561
Mafa	0.253405	0.0084488
Krtcap3	0.253285	0.00848104
LOC101711294	0.253283	0.00848145
LOC110346666	0.253185	0.00916272
Vgf	0.253172	0.00851129
LOC110349177	0.253133	0.00852179
Cfap100	0.25307	0.00853876
LOC110346880	0.252992	0.0085599
Apc2	0.252943	0.00958029
Nectin3	0.252891	0.00858717
Ptprr	0.25271	0.0089615
LOC106007555	0.252656	0.0086512
Dnd1	0.252636	0.00932027
Mael	0.252425	0.00871446
Fgfr1	0.252406	0.00871961
Pabpc1l	0.25239	0.00872409
LOC110345619	0.252347	0.00873595
Sec14l4	0.252297	0.00874982
Eef1d	0.252275	0.00875584
Mpdz	0.252038	0.00882125
LOC101707767	0.252038	0.00882125
LOC110350618	0.251779	0.00889344
Syt1	0.251693	0.00891753
LOC101707801	0.251601	0.00894357
Kbtbd13	0.251535	0.00896204
LOC110348902	0.251108	0.00908296
Hs3st3b1	0.250913	0.00913864
Col7a1	0.250866	0.00949164
Rem2	0.250853	0.00915596
Plod2	0.250756	0.0091839
LOC110347699	0.250756	0.0091839
LOC110347088	0.250366	0.00929648
LOC110349363	0.250185	0.0093495
Slc9a2	0.250071	0.00938284
Otp	0.250007	0.00974787
LOC110345432	0.249914	0.0140623
LOC110348806	0.249857	0.00944564
LOC101699174	0.249857	0.00944564
LOC101706353	0.249836	0.00945173
Tacr1	0.249815	0.00945821
Slc7a4	0.249701	0.00949171
Tctex1d1	0.249687	0.00949602
Tmem121	0.249438	0.00956998
LOC101706735	0.249405	0.00957982
Armc4	0.249098	0.00967178
LOC110350849	0.248959	0.00971377
Efnb3	0.248899	0.00973209
Arsj	0.248771	0.00977065
Cadm3	0.248659	0.00980475
Gfra4	0.248651	0.010165
Hhip	0.248465	0.00986408
LOC101701954	0.248236	0.0102958
Atp8b1	0.248129	0.00996745
Cd6	0.24812	0.00997049
LOC106008046	0.248009	0.0100047
Tbx2	0.247965	0.0100185
Znf496	0.247921	0.0100322
LOC110350596	0.247785	0.0100743
Nov	0.247664	0.0101122
Tspan18	0.247234	0.0106175
Trim44	0.247161	0.010271
LOC101717109	0.247107	0.0102879
Cadps2	0.247035	0.0103108
Pde10a	0.247028	0.0103131
Abhd3	0.246957	0.0103358
Kcnab2	0.246941	0.0103409
Susd4	0.246879	0.0103606
Slc9a8	0.246872	0.0103629
LOC101702335	0.246673	0.0104266
Snx19	0.246576	0.0104581
Rhbdf1	0.246492	0.010485
LOC110345287	0.246124	0.0106046
Mpped2	0.245955	0.01066
LOC106008984	0.245907	0.0106758
Vstm2a	0.245806	0.010709
Pld1	0.245737	0.0107316
Map6d1	0.245575	0.0107852
Znf503	0.24547	0.01082
Tmigd2	0.245433	0.0138456
Tmem215	0.245092	0.0121548
Hoxc11	0.245078	0.0109509
LOC106008788	0.245044	0.0109626
Tnfaip8l1	0.244962	0.01099
LOC101714182	0.244872	0.0110205
Trpc6	0.24487	0.0110211
Pisd	0.24474	0.0114568
Smim5	0.244677	0.0118852
Lmx1b	0.244669	0.0110892
Igsf9b	0.244612	0.0111086
Wnt3a	0.24461	0.0111093
Nfatc4	0.244603	0.0111116
Ednra	0.244456	0.0111617
Drd1	0.244139	0.0112705
Flt1	0.244134	0.0112722
Snai2	0.244075	0.0112924
LOC101696467	0.244048	0.0113018
LOC110349448	0.243987	0.011721
Sbspon	0.243824	0.0113793
Oprd1	0.243816	0.011382
Prr15l	0.243738	0.0114092
Prdm12	0.243691	0.0114257
Nab2	0.243568	0.0167868
LOC110344734	0.243552	0.0118764
LOC110345302	0.243478	0.0114999
Fzd8	0.24345	0.0115099
Chrnd	0.243373	0.011537
Sohlh2	0.243279	0.0157861
Micu3	0.243219	0.0115912
LOC101698324	0.24317	0.0116086
Phyhipl	0.24312	0.0116261
LOC101723174	0.24312	0.0116261
Rasd2	0.242984	0.0116742
Pcsk6	0.242883	0.0117101
LOC110347515	0.242872	0.012546
Zdhhc22	0.242858	0.012128
Ttyh1	0.242751	0.0117572
Slc25a2	0.242573	0.0126583
LOC101710289	0.242479	0.011855
Chrng	0.242383	0.0118893
Agpat5	0.242381	0.0118902
Muc16	0.242376	0.011892
LOC106010122	0.242329	0.0119091
Cacng5	0.242263	0.0119327
Hfm1	0.24223	0.0119448
LOC110347507	0.242152	0.011973
Arhgap32	0.241935	0.0120519
LOC110346838	0.241889	0.0120689
LOC110348891	0.241686	0.0121433
Sobp	0.241172	0.0151172
LOC110350842	0.241072	0.0123708
Hes6	0.240985	0.0124032
Itgam	0.240883	0.0128689
LOC101713319	0.240877	0.0124437
LOC110346392	0.240811	0.0124686
LOC110346712	0.240733	0.0129265
Fgfr2	0.240724	0.0125015
Tdrd1	0.240696	0.0125121
Prkcz	0.240655	0.0125273
Unc5c	0.240637	0.0125342
LOC110344375	0.240616	0.0125422
Vwa3a	0.24041	0.0126203
Prnd	0.240399	0.0126245
Arhgef10	0.24036	0.0126392
Meikin	0.240338	0.0126477
Als2cr12	0.240327	0.0126518
Moxd1	0.240285	0.012668
Galr3	0.240158	0.0155619
Six3	0.240129	0.0127276
Greb1l	0.240098	0.0127393
Sh3gl3	0.240015	0.0127711
LOC101707479	0.239985	0.0141369
LOC106010386	0.239475	0.0129803
Deup1	0.239471	0.0129818
Pou4f3	0.239389	0.0130138
Tmed2	0.239358	0.013026
LOC110345195	0.239347	0.01303
Ihh	0.239062	0.0131419
Oxtr	0.239045	0.0131487
Gdf6	0.239019	0.0131588
Sept10	0.239003	0.0131652
Stxbp5l	0.23891	0.013202
Trpa1	0.238799	0.013246
LOC110346062	0.238679	0.0132934
Galr1	0.238664	0.0132993
LOC110345752	0.238662	0.0133002
LOC101700426	0.238639	0.0142229
LOC101708924	0.238594	0.0157366
Pglyrp2	0.238551	0.0133443
LOC110347050	0.238457	0.0152814
LOC110345043	0.238337	0.0187278
Calhm1	0.238267	0.0134583
Rln3	0.238244	0.0134676
Sh3tc2	0.238233	0.0139248
LOC110351106	0.238233	0.0139248
LOC110344902	0.238164	0.0144227
Edaradd	0.238123	0.0135163
LOC106009711	0.238052	0.013545
Cldn12	0.238047	0.0135469
Sdc4	0.237991	0.0135695
Rapgef5	0.23795	0.0135863
LOC110349552	0.237893	0.0136092
LOC110348829	0.2378	0.0136472
Gria1	0.237668	0.014634
LOC110344288	0.237665	0.0137021
Crhr1	0.237599	0.0137293
Igsf21	0.237588	0.0137336
Robo1	0.237564	0.0137436
Syde1	0.237547	0.0137503
LOC110344881	0.237532	0.0137566
Sertm1	0.237424	0.0138007
Shc2	0.237388	0.0138159
Slc35f1	0.23737	0.0138232
Ackr2	0.237261	0.0138681
LOC110346329	0.237002	0.0149219
Acvr1c	0.236958	0.0139934
LOC110344977	0.236811	0.0140546
Rtn4rl2	0.236609	0.0141393
LOC101701036	0.236607	0.0146096
Dgka	0.236605	0.0177854
LOC110350146	0.236529	0.014173
Aadat	0.236379	0.0142363
LOC110347358	0.236237	0.0142963
Sorcs1	0.236124	0.0148188
Dmrt1	0.236109	0.0143507
LOC106008218	0.236072	0.0143665
Leng9	0.236033	0.0143829
Zdbf2	0.23597	0.0153778
Pcgf2	0.235887	0.0144451
LOC110345581	0.235652	0.0145461
Ly6g6d	0.235587	0.014574
Ctcfl	0.235582	0.014576
LOC101711097	0.235563	0.017154
Kcnf1	0.23552	0.0146028
LOC110344326	0.235459	0.0177735
Coch	0.235296	0.0146999
Gjd2	0.235207	0.0147386
Lrp3	0.2352	0.0147415
Tmem178a	0.235133	0.0147707
LOC110347072	0.234867	0.0148871
Pax7	0.234834	0.0149016
Hnf1a	0.234659	0.0149788
Slc1a2	0.234631	0.014991
Ina	0.234573	0.0150167
Atp2b4	0.234463	0.0150655
Phldb2	0.234453	0.0150697
Tac4	0.234433	0.0150788
Nccrp1	0.234345	0.0151177
Cdc14b	0.234328	0.0151251
LOC110346658	0.234258	0.0151567
Dusp2	0.234115	0.0152206
Gnao1	0.234033	0.0152569
Smad3	0.23402	0.0152631
Papd5	0.233937	0.0153003
LOC110349271	0.233861	0.016347
Pou2f3	0.233861	0.0153345
Lmo2	0.233859	0.0153355
Arhgap8	0.233848	0.0163532
Cd34	0.233752	0.0153837
Exoc3l2	0.233447	0.0155221
Ptch1	0.233422	0.0155331
Gp6	0.233403	0.0155419
LOC101713402	0.233376	0.0155543
Cpa1	0.233314	0.0160863
Kiaa1614	0.23327	0.0156027
LOC101714956	0.233265	0.0161094
Spata5l1	0.233183	0.0156424
Sptb	0.233126	0.0156685
Npm2	0.233033	0.0157114
Folh1b	0.233017	0.0157188
LOC110346094	0.232914	0.015766
Aurkc	0.232871	0.0157861
Lrrc47	0.232816	0.0158115
LOC101725456	0.232731	0.0174324
Artn	0.232697	0.0174493
LOC110347285	0.232655	0.0158859
LOC101717683	0.232624	0.0159004
Asphd1	0.232605	0.0159094
Foxn4	0.232547	0.0159362
LOC106009494	0.232527	0.0159456
LOC110346837	0.232359	0.0160239
Clec4g	0.232357	0.0160248
LOC110345241	0.232305	0.0160494
Nrip3	0.232063	0.016163
Mcoln3	0.23195	0.0162162
Vasn	0.231778	0.0162979
Ankrd13d	0.231741	0.0168362
Bean1	0.231679	0.0163448
Hpn	0.231535	0.0164133
Cd19	0.231474	0.0164425
Zmynd8	0.231427	0.0164649
Lrrc10b	0.231323	0.0165152
Nes	0.231249	0.0165508
Ppfibp1	0.231248	0.0165511
Tjp2	0.231243	0.0165536
Col6a3	0.231237	0.018768
Bmp6	0.231143	0.0166017
Epdr1	0.231123	0.0182467
Tepp	0.231062	0.0166407
Trpv4	0.230981	0.0166801
Svip	0.230934	0.0167025
LOC110350112	0.230816	0.0167601
Cers3	0.230749	0.0167929
Csf3	0.230709	0.0168123
LOC110346416	0.230591	0.0168697
LOC110344951	0.230587	0.0168719
Serpinh1	0.230491	0.0169188
Kcnq3	0.230259	0.017033
Ppp1r9a	0.230226	0.0170493
Ucn	0.230188	0.0170682
LOC110345763	0.230168	0.0170776
Prdm16	0.230154	0.0170846
Id4	0.23014	0.0170916
Agbl4	0.229972	0.0177153
LOC110350588	0.229926	0.017198
Znf365	0.229864	0.0177702
CUNH17orf75	0.22949	0.0174157
Mag	0.229421	0.0174506
Lypd3	0.229282	0.0186349
LOC110348501	0.229192	0.0181155
LOC101700295	0.22901	0.0176587
LOC101711614	0.22897	0.0182311
LOC110346386	0.228953	0.0176875
Jph3	0.228889	0.0177201
Znf286a	0.228811	0.0177603
Hspa12a	0.228723	0.0178052
LOC110345871	0.228552	0.0178929
LOC110348568	0.228543	0.0184546
LOC110346197	0.228392	0.0179756
LOC110345207	0.228365	0.0179895
Nmrk2	0.228295	0.0180257
Agtr1	0.228265	0.0180415
Klrg2	0.22823	0.0180596
LOC110343885	0.228222	0.0180636
LOC110350867	0.228162	0.0180948
LOC110346380	0.22815	0.0181011
Shisa3	0.22789	0.0182367
Acsl6	0.227852	0.0182566
LOC110348133	0.22784	0.018263
Elavl2	0.227647	0.018364
CUNH10orf128	0.227586	0.0234813
Stx11	0.227576	0.0195555
Odf1	0.227558	0.0184113
Znf23	0.227444	0.0215062
LOC101719660	0.227335	0.0185288
Ralyl	0.227288	0.0197146
Cnot8	0.227258	0.0229751
Cacng8	0.22724	0.0185794
Rapsn	0.227207	0.0276464
Mapk8ip2	0.227171	0.0186162
Hs3st2	0.227151	0.0186271
LOC110349413	0.227057	0.0186771
LOC110347036	0.22698	0.0198861
LOC106009678	0.226929	0.0187457
LOC110350357	0.226805	0.018812
LOC110349775	0.226758	0.0188373
Alkal1	0.226693	0.0188721
Sv2a	0.226499	0.0189773
LOC101723698	0.226484	0.0189853
LOC110348361	0.226252	0.0191112
Smim17	0.226229	0.0191237
Tac1	0.226151	0.0209761
Ptprn	0.226146	0.0191692
Aff3	0.22609	0.0191997
LOC101709177	0.225946	0.0230909
Rhbg	0.22593	0.0192871
Adamts15	0.225915	0.0192957
LOC110350368	0.225902	0.019303
LOC101708454	0.225839	0.0193373
Col4a1	0.225766	0.0193775
Gapdh	0.225719	0.0194035
Kdm5a	0.22569	0.0206185
Txnl4a	0.225649	0.019442
Cdh5	0.225618	0.023296
LOC101707183	0.225618	0.023296
Prr15	0.225617	0.01946
LOC101726312	0.22556	0.0194917
Slc26a5	0.225461	0.0195464
Kcnb2	0.22536	0.0196024
Qrfpr	0.225327	0.0196212
Msi1	0.225189	0.0196981
LOC110346618	0.225123	0.019735
Mybpc2	0.225111	0.0197414
Pde3a	0.225023	0.0197912
Fbxl16	0.224974	0.0198186
LOC110347911	0.224868	0.0198784
Gpr68	0.224843	0.0211113
Kcnk15	0.224841	0.0198932
LOC110345860	0.224652	0.020603
Prox1	0.224603	0.020028
Zglp1	0.22453	0.0206733
LOC110349172	0.224304	0.0201982
Ildr2	0.224261	0.0272242
Ddc	0.2242	0.0202576
Fam222b	0.224044	0.0243031
Dcaf5	0.223895	0.0204333
Gpr25	0.223702	0.0205448
Cdx2	0.223627	0.0205884
Rhou	0.223613	0.0205965
LOC110348294	0.223549	0.0212497
LOC101709785	0.22352	0.0212667
Lrmp	0.2235	0.0286025
Fgf20	0.223292	0.0207835
LOC106007667	0.223238	0.0208151
Znf536	0.223235	0.0234132
Cbfb	0.223221	0.020825
CUNH5orf49	0.223203	0.0208356
Pibf1	0.223137	0.0208743
Dis3	0.223137	0.0208743
LOC110350736	0.223133	0.0227979
Myadml2	0.223117	0.0208864
LOC110344394	0.22286	0.0210377
Dyrk2	0.222803	0.0210718
LOC110346170	0.222791	0.0210785
Ism2	0.222748	0.021104
Rassf7	0.22245	0.021282
Sntn	0.222324	0.0213571
LOC110345900	0.222311	0.0213648
Zcchc14	0.222299	0.0213723
Actn2	0.222059	0.0215165
LOC110346387	0.222046	0.0215245
Pglyrp1	0.222013	0.021544
LOC106010741	0.221928	0.0215958
Asip	0.22155	0.0231264
Afap1	0.221357	0.0219437
LOC110349472	0.221345	0.0225944
LOC101724083	0.221312	0.0219711
LOC110349291	0.221303	0.0219768
LOC101699484	0.221093	0.0221058
LOC110350416	0.220951	0.0241981
Hacl1	0.220948	0.0221959
Ubl3	0.220885	0.0228837
Nfam1	0.220829	0.0222698
Kiaa1211l	0.220825	0.0222719
LOC110347665	0.22075	0.0223185
LOC110349554	0.220715	0.024354
Ip6k3	0.220715	0.024354
Vipr1	0.22068	0.0223621
LOC101721753	0.220667	0.0223705
LOC110348919	0.220646	0.0237076
Rasl10a	0.220557	0.0224389
Stk33	0.220527	0.0231118
LOC110348298	0.220526	0.0231119
LOC110344895	0.220495	0.0224778
Gfy	0.220453	0.022504
Znf879	0.220358	0.0238951
Trim69	0.220349	0.0225693
Unc119	0.22012	0.0227136
Sdcbp2	0.220095	0.0227298
Rpap1	0.220015	0.0234403
Kcnj8	0.219939	0.0255949
Znhit3	0.219898	0.0228546
LOC110344949	0.219768	0.0236008
Foxf2	0.219761	0.0229418
Gabrd	0.219728	0.0229627
Pdia2	0.219703	0.0229786
LOC110350563	0.219647	0.0230144
Fam46b	0.219629	0.0230261
LOC101724199	0.219629	0.0230261
Grid2	0.219524	0.0230928
Vegfb	0.2195	0.0231085
Tacc1	0.219359	0.0231994
Phox2b	0.219275	0.0232531
Ptafr	0.219087	0.0240469
Mab21l1	0.218997	0.023433
LOC110350843	0.218975	0.0241207
Fnip2	0.218908	0.0234907
LOC110344948	0.218865	0.0235187
LOC101714780	0.218778	0.0235758
Stmnd1	0.218733	0.0242815
LOC110347451	0.218727	0.0236086
LOC110345698	0.218707	0.0242992
Stk32b	0.218521	0.0237435
Josephin-2	0.218516	0.0237469
LOC106007866	0.218513	0.023749
Tecpr1	0.218508	0.023752
LOC101696802	0.218453	0.024469
LOC101722787	0.218421	0.0238095
Mafb	0.218411	0.0238159
Pmp22	0.218349	0.0238569
LOC110348920	0.218334	0.0238666
LOC101699144	0.218221	0.0267991
Tbx15	0.218171	0.0239747
Klhl35	0.218163	0.0239797
Gpr27	0.218111	0.0240139
Patl2	0.218104	0.03097
Foxp4	0.218093	0.0240259
Phc2	0.218073	0.0240394
Ptprh	0.21806	0.0240477
Slc16a7	0.217956	0.0241168
LOC110345762	0.217913	0.0241455
Rhcg	0.217895	0.0241574
Gpr143	0.217893	0.0255546
LOC110347375	0.217862	0.0241794
LOC110350370	0.217715	0.0249681
LOC110344857	0.217493	0.0244265
Colca2	0.217421	0.0244751
CUNH11orf94	0.217355	0.0245198
LOC110345981	0.217337	0.0252269
Gng4	0.217282	0.0245687
LOC110344834	0.21708	0.0247059
Tnr	0.217026	0.026902
Rarres1	0.217016	0.0247491
Cmtm5	0.216773	0.0249147
LOC101714255	0.21676	0.0249237
Slc12a8	0.216751	0.0249301
Kif1a	0.216607	0.0250285
LOC101705642	0.216607	0.0250285
Insm1	0.216443	0.0251417
Ceacam19	0.216383	0.0251832
LOC110344892	0.216307	0.0252357
LOC110344810	0.216203	0.0253073
LOC110348692	0.216196	0.0253125
S100a16	0.215915	0.0255074
Inhbb	0.215883	0.0269797
LOC101703708	0.215763	0.0256141
LOC101708652	0.215752	0.0256214
LOC110348783	0.215729	0.0263543
Pak5	0.215616	0.0264354
Edil3	0.215575	0.0257458
Chdh	0.21553	0.0257776
LOC110349123	0.21553	0.0369546
Smoc2	0.21553	0.0257779
Krt1	0.215463	0.0258248
LOC110350288	0.215344	0.025909
LOC106007851	0.215326	0.0266436
Rec8	0.215308	0.0259342
Akain1	0.21522	0.0259964
LOC110348163	0.215203	0.0260085
Mtnr1a	0.214995	0.0261569
Slc6a2	0.214871	0.0262451
LOC110345991	0.21486	0.0262532
LOC101716103	0.214859	0.026254
LOC106009704	0.214858	0.0262546
Areg	0.214715	0.0263567
LOC110348321	0.214693	0.0263725
Egr2	0.214685	0.0263784
Gmpr	0.214606	0.0264355
LOC106009714	0.214595	0.0264428
LOC101721047	0.214449	0.0272818
Smg8	0.214373	0.0266035
LOC101700018	0.21435	0.0281114
Wnk4	0.214303	0.0266536
Rab11fip4	0.214257	0.0266873
LOC110346879	0.214257	0.0266873
Ric8a	0.214045	0.026841
LOC110344254	0.214039	0.027585
Tc2n	0.213932	0.0269235
LOC101700250	0.213873	0.0269672
Porimin	0.21387	0.0269693
Abca13	0.213836	0.0269942
Lair1	0.213825	0.0285079
Derl3	0.213801	0.0270195
Aldh3b2	0.213778	0.0270369
LOC110347196	0.213771	0.0270419
Hoxb13	0.213726	0.0270744
Col1a2	0.213534	0.0272163
Col15a1	0.213505	0.0272373
Arhgap24	0.213411	0.0273065
Kiaa1456	0.213402	0.0273137
Carmil3	0.213209	0.0282076
Prkag3	0.213185	0.0274742
Ctnna2	0.213088	0.0351474
Bicc1	0.212914	0.0276768
Ankrd34b	0.21281	0.0277546
LOC110348912	0.212712	0.027828
LOC106009278	0.212542	0.0279559
LOC110346570	0.212426	0.0280436
Fjx1	0.212279	0.0281551
LOC106007682	0.212229	0.0281931
LOC106009412	0.212047	0.0283313
LOC106008523	0.211934	0.0307891
LOC110348050	0.211718	0.028583
Hcrtr1	0.211516	0.0287394
Pus3	0.21146	0.0287823
Ddx25	0.21146	0.0287823
Bsn	0.211175	0.029003
Tead2	0.211093	0.0290672
Prcd	0.211079	0.0290779
Clps	0.211072	0.0290836
Sox30	0.210885	0.02923
Gse1	0.210826	0.0292758
Sri	0.210775	0.029316
Nme5	0.21067	0.0326788
LOC101716119	0.210653	0.0294117
LOC110345035	0.210611	0.031042
Prmt8	0.210492	0.0295389
Tbx3	0.210399	0.0296131
Obsl1	0.210352	0.0296499
LOC110344745	0.210173	0.0322396
Eno4	0.210122	0.0298329
Loxl3	0.210094	0.0298551
LOC110350180	0.210025	0.0307061
Erc2	0.209879	0.0300268
LOC110346765	0.209791	0.0317179
Fhl2	0.209592	0.0310595
LOC110345596	0.209537	0.0303023
Pde2a	0.209515	0.0311226
Myoz1	0.209469	0.030357
Rassf9	0.209413	0.0304027
Tnfrsf11a	0.209389	0.0304221
LOC110346482	0.209348	0.0304553
LOC101723624	0.209321	0.0304768
Psat1	0.209226	0.0305548
Coro2b	0.209148	0.0306182
Afmid	0.209124	0.0306373
LOC101724992	0.209106	0.0306521
F2rl1	0.209101	0.0306561
Hnf1b	0.20904	0.0307064
Usp21	0.20902	0.0307225
LOC110345929	0.209016	0.0307257
LOC110344675	0.208939	0.0307882
LOC110348855	0.20892	0.0308046
LOC110344567	0.208879	0.0308379
LOC110349974	0.208862	0.0324991
Tktl1	0.20862	0.0382429
Vsig2	0.208417	0.0320371
LOC110346352	0.208308	0.0321296
Cbs	0.2083	0.0313155
Kctd1	0.208095	0.0314864
Sf3b6	0.208068	0.0315091
Rbfox1	0.208017	0.0315511
Pop5	0.208014	0.0315542
Hoxc13	0.207988	0.0315758
LOC106009529	0.207949	0.0420456
Cpxm1	0.207914	0.0316378
Dmwd	0.207889	0.0324854
Nrcam	0.207845	0.0316951
Bnc2	0.20773	0.031792
LOC110347730	0.20773	0.031792
Alpk3	0.207712	0.0326364
Muc5b	0.207658	0.033535
LOC110348269	0.207543	0.0319499
Kcna6	0.207469	0.0320125
LOC106008493	0.207433	0.0328759
Eif4ebp1	0.207358	0.0321064
LOC110345075	0.20719	0.0322494
LOC101700996	0.207151	0.0376607
Tspan5	0.207142	0.03229
Tcl1a	0.207092	0.0323327
LOC110349618	0.207036	0.0349661
Dcdc2	0.206923	0.0324773
Rars	0.206887	0.0325079
CUNH14orf180	0.206879	0.0325145
Homez	0.206761	0.0326159
LOC101696789	0.206741	0.041103
LOC110349909	0.206556	0.0327923
Nhp2	0.206522	0.0328224
Htr4	0.206368	0.0346763
Gnai1	0.206287	0.033026
LOC110350465	0.206239	0.033918
LOC110349386	0.206223	0.0330809
Nt5e	0.206216	0.0330871
Ctsa	0.206195	0.0331058
LOC110345394	0.206114	0.0331761
Tmem117	0.20603	0.0332497
Znf667	0.206019	0.034113
LOC106007669	0.205957	0.033313
LOC110345481	0.205795	0.0379792
LOC110345237	0.205518	0.033699
Mapkapk3	0.205509	0.033707
Theg	0.205474	0.033738
LOC101707572	0.205375	0.0346896
Fgf2	0.205374	0.0338271
Slc6a17	0.205353	0.0338458
[truncated: 15,824 more rows]
