# Supplementary material for: Epigenetic aging of the demographically non-aging naked mole-rat
Source: Nat Commun. 2022 Jan 17;13:355. doi: 10.1038/s41467-022-27959-9 (PMC8763950; doi:10.1038/s41467-022-27959-9)
Supplement: Supplementary file 5 — Supplementary Dataset 3 [file 41467_2022_27959_MOESM5_ESM.xlsx]

## Sheet: CV_table_NMRClock_dropna
Sample name	DNAm age (years)	CV fold
G1	2.12984	3
G2	3.1195	2
G3	2.18064	1
G4	3.25799	2
G5	3.9033	3
G6	3.18987	3
G7	5.6048	2
G8	3.78144	1
G9	5.23699	1
G10	5.00195	5
G11	5.08731	1
G12	4.98227	3
G13	6.12036	5
G14	3.15698	1
G15	4.33126	4
G16	3.36789	3
G17	3.64923	1
G18	3.49439	3
G19	3.71029	2
G20	2.42037	4
G21	5.56045	4
G22	2.04475	5
G23	6.63935	1
G24	3.7801	3
G25	4.0527	1
G26	6.45614	4
G27	3.46478	2
G29	4.47644	2
G30	4.86732	3
G31	6.28531	4
G32	3.56076	2
G33	4.90951	4
G34	2.68207	4
G35	2.40173	2
G36	3.25099	3
G37	5.01666	3
G38	3.69013	5
G39	5.15669	5
G40	5.15108	3
G41	5.88945	5
G42	4.61408	3
G43	6.60587	3
G44	2.61216	3
G45	8.47596	2
G46	2.99331	5
G47	6.10445	1
G48	2.12218	5
G49	3.08049	5
G50	3.73429	2
G51	5.14878	4
G52	4.44465	3
G53	2.75963	2
G54	3.2042	1
G55	2.60286	3
G56	3.15378	1
G57	3.62093	3
G58	3.21688	3
G59	2.96947	4
G60	2.75547	5
G61	3.64179	2
G62	2.80567	1
G63	3.89759	2
G64	2.73591	3
G65	3.38296	2
G66	3.37326	5
G67	3.18562	5
G68	2.82355	2
G69	5.34004	5
G70	3.09321	1
G71	5.31086	4
G72	3.93514	5
G73	3.03263	2
G74	1.57766	4
G75	3.10455	1
G76	2.97296	4
G77	2.16545	1
G78	2.60018	1
G79	3.84767	4
G81	4.78313	2
G82	4.44928	3
G83	4.42023	4
G84	1.88825	5
G85	1.42538	4
G86	2.39955	5
G87	2.59873	1
G88	2.03303	1
G90	3.2096	1
P18d1	1.37141	5
P27d1	1.06449	5
P2w1	1.27888	2
P30d1	0.0837102	4
P30d2	0.618298	4
P3y1nbm	2.89836	2
P4y2	5.13402	2
P4y3	4.96571	2
P5d1	0.812016	5
P5d2	0.876721	4
P5y1	3.56062	5
P5y2	3.76487	3
P9m11	3.16239	1
P9m12	2.67929	2
P9m2	2.32373	4
P9m3	2.48982	1
P9m4	1.76142	5
P9m5	0.578746	4
P9m6	1.2205	4
P9m9	2.81152	1
