# Supplementary material for: Epigenetic aging of the demographically non-aging naked mole-rat
Source: Nat Commun. 2022 Jan 17;13:355. doi: 10.1038/s41467-022-27959-9 (PMC8763950; doi:10.1038/s41467-022-27959-9)
Supplement: Supplementary file 6 — Supplementary Dataset 4 [file 41467_2022_27959_MOESM6_ESM.xlsx]

## Sheet: Clock1
Position	Weight
Interception	3.1335
JH602046.1_17350732	0.340414
JH602046.1_17350737	0.283689
JH602046.1_17350746	0.192867
JH602053.1_207031	0.692105
JH602064.1_2499248	1.4247
JH602064.1_2499275	1.41424
JH602064.1_2499643	1.67245
JH602064.1_647076	1.55671
JH602068.1_1985096	0.294263
JH602084.1_1734225	0.561008
JH602084.1_1734242	0.466546
JH602099.1_7039920	-1.18156
JH602117.1_7740776	0.345654
JH602117.1_7740828	0.0880512
JH602145.1_2487622	-0.432182
JH602145.1_2487629	-1.14343
JH602145.1_2487635	-0.691732
JH602145.1_3955621	0.901274
JH602171.1_2075844	0.392897
JH602171.1_2075986	1.80008
JH602171.1_2076005	0.765773
JH602171.1_2076007	0.0220985
JH602180.1_4488309	0.421602
JH602197.1_2421533	3.80011
JH602218.1_751022	0.0191395
JH602239.1_273947	0.241584
