# Supplementary material for: Epigenetic aging of the demographically non-aging naked mole-rat
Source: Nat Commun. 2022 Jan 17;13:355. doi: 10.1038/s41467-022-27959-9 (PMC8763950; doi:10.1038/s41467-022-27959-9)
Supplement: Supplementary file 8 — Source Data [file 41467_2022_27959_MOESM8_ESM.xlsx]

## Sheet: Figure 1b
Sample Name	Age (years)	Sex	Breeding status
G1	0.52	Male	Non-breeder
G2	0.52	Female	Non-breeder
G3	0.52	Male	Non-breeder
G4	1.43	Male	Non-breeder
G5	3.98	Female	Queen
G6	3.98	Male	Breeding male
G7	7.62	Male	Non-breeder
G8	5.03	Female	Non-breeder
G9	6.47	Male	Non-breeder
G10	6.44	Male	Non-breeder
G11	6.47	Female	Non-breeder
G12	10.05	Female	Queen
G13	10.48	Male	Breeding male
G14	1.92	Male	Non-breeder
G15	4.37	Male	Non-breeder
G16	4.08	Male	Non-breeder
G17	2.12	Male	Non-breeder
G18	1.92	Male	Non-breeder
G19	2.12	Female	Non-breeder
G20	2.12	Male	Non-breeder
G21	5.39	Male	Breeding male
G22	2.12	Male	Non-breeder
G23	7.83	Female	Queen
G24	4.8	Male	Non-breeder
G25	4.08	Male	Non-breeder
G26	4.29	Female	Non-breeder
G27	3.36	Female	Non-breeder
G29	4.51	Male	Non-breeder
G30	4.29	Male	Non-breeder
G31	11.59	Male	Breeding male
G32	2	Male	Non-breeder
G33	4.8	Female	Non-breeder
G34	2	Female	Non-breeder
G35	2.85	Male	Non-breeder
G36	7.56	Male	Non-breeder
G37	7.34	Female	Non-breeder
G38	7.56	Female	Non-breeder
G39	7.56	Male	Non-breeder
G40	8.07	Male	Non-breeder
G41	7.76	Female	Non-breeder
G42	7.76	Female	Non-breeder
G43	11.63	Female	Queen
G44	2.85	Male	Non-breeder
G45	11.63	Male	Breeding male
G46	2.12	Female	Non-breeder
G47	8.07	Male	Non-breeder
G48	2.12	Female	Non-breeder
G49	2.12	Male	Non-breeder
G50	3.29	Female	Non-breeder
G51	7.56	Male	Non-breeder
G52	7.34	Female	Non-breeder
G53	1.82	Male	Non-breeder
G54	2.85	Female	Non-breeder
G55	1.17	Male	Non-breeder
G56	2.12	Female	Non-breeder
G57	1.82	Male	Non-breeder
G58	1.82	Male	Non-breeder
G59	2.12	Male	Non-breeder
G60	1.61	Male	Non-breeder
G61	2.07	Male	Non-breeder
G62	2.07	Female	Non-breeder
G63	2.07	Female	Non-breeder
G64	1.72	Female	Non-breeder
G65	2.07	Male	Non-breeder
G66	2.07	Female	Non-breeder
G67	2.07	Male	Non-breeder
G68	1.72	Male	Non-breeder
G69	6.85	Male	Non-breeder
G70	1.72	Male	Non-breeder
G71	4.53	Female	Non-breeder
G72	2.46	Female	Non-breeder
G73	2.16	Male	Non-breeder
G74	1.35	Male	Non-breeder
G75	2.16	Male	Non-breeder
G76	1.78	Male	Non-breeder
G77	1.78	Male	Non-breeder
G78	2.16	Male	Non-breeder
G79	2.16	Female	Non-breeder
G81	5.29	Female	Queen
G82	7.69	Male	Breeding male
G83	5.56	Female	Queen
G84	0.74	Female	Non-breeder
G85	0.95	Female	Non-breeder
G86	0.95	Male	Non-breeder
G87	4.78	Male	Breeding male
G88	0.95	Female	Non-breeder
G90	1.15	Male	Non-breeder
P18d1	0.05		Non-breeder
P27d1	0.07		Non-breeder
P2w1	0.04		Non-breeder
P30d1	0.08		Non-breeder
P30d2	0.08		Non-breeder
P3y1nbm	3	Male	Non-breeder
P4y2	4		Non-breeder
P4y3	4		Non-breeder
P5d1	0.01		Non-breeder
P5d2	0.01		Non-breeder
P5y1	5		Non-breeder
P5y2	5		Non-breeder
P9m11	0.75		Non-breeder
P9m12	0.75		Non-breeder
P9m2	0.75		Non-breeder
P9m3	0.75		Non-breeder
P9m4	0.75		Non-breeder
P9m5	0.75		Non-breeder
P9m6	0.75		Non-breeder
P9m9	0.75		Non-breeder

## Sheet: Figure 1c
Sample Name	Age (years)	Sex	Breeding status	Global mean DNAm
G1	0.52	Male	Non-breeder	0.45828
G2	0.52	Female	Non-breeder	0.484431
G3	0.52	Male	Non-breeder	0.458373
G4	1.43	Male	Non-breeder	0.463476
G5	3.98	Female	Queen	0.461711
G6	3.98	Male	Breeding male	0.470432
G7	7.62	Male	Non-breeder	0.431154
G8	5.03	Female	Non-breeder	0.464578
G9	6.47	Male	Non-breeder	0.447508
G10	6.44	Male	Non-breeder	0.456865
G11	6.47	Female	Non-breeder	0.433842
G12	10.05	Female	Queen	0.457673
G13	10.48	Male	Breeding male	0.460003
G14	1.92	Male	Non-breeder	0.461393
G15	4.37	Male	Non-breeder	0.474903
G16	4.08	Male	Non-breeder	0.461346
G17	2.12	Male	Non-breeder	0.484212
G18	1.92	Male	Non-breeder	0.488478
G19	2.12	Female	Non-breeder	0.464404
G20	2.12	Male	Non-breeder	0.461261
G21	5.39	Male	Breeding male	0.468483
G22	2.12	Male	Non-breeder	0.460116
G23	7.83	Female	Queen	0.457428
G24	4.8	Male	Non-breeder	0.459729
G25	4.08	Male	Non-breeder	0.461409
G26	4.29	Female	Non-breeder	0.464563
G27	3.36	Female	Non-breeder	0.463221
G29	4.51	Male	Non-breeder	0.462199
G30	4.29	Male	Non-breeder	0.472772
G31	11.59	Male	Breeding male	0.461248
G32	2	Male	Non-breeder	0.463568
G33	4.8	Female	Non-breeder	0.468047
G34	2	Female	Non-breeder	0.47265
G35	2.85	Male	Non-breeder	0.464197
G36	7.56	Male	Non-breeder	0.466762
G37	7.34	Female	Non-breeder	0.468728
G38	7.56	Female	Non-breeder	0.466632
G39	7.56	Male	Non-breeder	0.463539
G40	8.07	Male	Non-breeder	0.467757
G41	7.76	Female	Non-breeder	0.467278
G42	7.76	Female	Non-breeder	0.463168
G43	11.63	Female	Queen	0.458195
G44	2.85	Male	Non-breeder	0.464621
G45	11.63	Male	Breeding male	0.464602
G46	2.12	Female	Non-breeder	0.466928
G47	8.07	Male	Non-breeder	0.463945
G48	2.12	Female	Non-breeder	0.463825
G49	2.12	Male	Non-breeder	0.466492
G50	3.29	Female	Non-breeder	0.456898
G51	7.56	Male	Non-breeder	0.461891
G52	7.34	Female	Non-breeder	0.46183
G53	1.82	Male	Non-breeder	0.466213
G54	2.85	Female	Non-breeder	0.470386
G55	1.17	Male	Non-breeder	0.46271
G56	2.12	Female	Non-breeder	0.465068
G57	1.82	Male	Non-breeder	0.460739
G58	1.82	Male	Non-breeder	0.461333
G59	2.12	Male	Non-breeder	0.465443
G60	1.61	Male	Non-breeder	0.464503
G61	2.07	Male	Non-breeder	0.458962
G62	2.07	Female	Non-breeder	0.470663
G63	2.07	Female	Non-breeder	0.460771
G64	1.72	Female	Non-breeder	0.465635
G65	2.07	Male	Non-breeder	0.463543
G66	2.07	Female	Non-breeder	0.468332
G67	2.07	Male	Non-breeder	0.454089
G68	1.72	Male	Non-breeder	0.463976
G69	6.85	Male	Non-breeder	0.462525
G70	1.72	Male	Non-breeder	0.462481
G71	4.53	Female	Non-breeder	0.467581
G72	2.46	Female	Non-breeder	0.459878
G73	2.16	Male	Non-breeder	0.461874
G74	1.35	Male	Non-breeder	0.455362
G75	2.16	Male	Non-breeder	0.461632
G76	1.78	Male	Non-breeder	0.453133
G77	1.78	Male	Non-breeder	0.454694
G78	2.16	Male	Non-breeder	0.459156
G79	2.16	Female	Non-breeder	0.459266
G81	5.29	Female	Queen	0.455585
G82	7.69	Male	Breeding male	0.463572
G83	5.56	Female	Queen	0.454945
G84	0.74	Female	Non-breeder	0.461635
G85	0.95	Female	Non-breeder	0.46042
G86	0.95	Male	Non-breeder	0.46003
G87	4.78	Male	Breeding male	0.460381
G88	0.95	Female	Non-breeder	0.453564
G90	1.15	Male	Non-breeder	0.460052
P18d1	0.05	Unknown	Non-breeder	0.432339
P27d1	0.07	Unknown	Non-breeder	0.433157
P2w1	0.04	Unknown	Non-breeder	0.446388
P30d1	0.08	Unknown	Non-breeder	0.410277
P30d2	0.08	Unknown	Non-breeder	0.45068
P3y1nbm	3	Male	Non-breeder	0.460521
P4y2	4	Unknown	Non-breeder	0.47095
P4y3	4	Unknown	Non-breeder	0.457852
P5d1	0.01	Unknown	Non-breeder	0.38784
P5d2	0.01	Unknown	Non-breeder	0.436765
P5y1	5	Unknown	Non-breeder	0.401767
P5y2	5	Unknown	Non-breeder	0.463149
P9m11	0.75	Unknown	Non-breeder	0.458485
P9m12	0.75	Unknown	Non-breeder	0.471034
P9m2	0.75	Unknown	Non-breeder	0.429287
P9m3	0.75	Unknown	Non-breeder	0.463008
P9m4	0.75	Unknown	Non-breeder	0.459601
P9m5	0.75	Unknown	Non-breeder	0.480233
P9m6	0.75	Unknown	Non-breeder	0.459768
P9m9	0.75	Unknown	Non-breeder	0.465789

## Sheet: Figure 1d
Sample Name	Age (years)	Sex	Breeding status	Mean entropy
G1	0.52	Male	Non-breeder	0.270679
G2	0.52	Female	Non-breeder	0.229136
G3	0.52	Male	Non-breeder	0.255474
G4	1.43	Male	Non-breeder	0.291176
G5	3.98	Female	Queen	0.275249
G6	3.98	Male	Breeding male	0.24011
G7	7.62	Male	Non-breeder	0.279432
G8	5.03	Female	Non-breeder	0.300138
G9	6.47	Male	Non-breeder	0.280929
G10	6.44	Male	Non-breeder	0.320802
G11	6.47	Female	Non-breeder	0.28972
G12	10.05	Female	Queen	0.337569
G13	10.48	Male	Breeding male	0.301246
G14	1.92	Male	Non-breeder	0.280548
G15	4.37	Male	Non-breeder	0.255011
G16	4.08	Male	Non-breeder	0.275502
G17	2.12	Male	Non-breeder	0.236214
G18	1.92	Male	Non-breeder	0.229606
G19	2.12	Female	Non-breeder	0.300868
G20	2.12	Male	Non-breeder	0.266857
G21	5.39	Male	Breeding male	0.257902
G22	2.12	Male	Non-breeder	0.296398
G23	7.83	Female	Queen	0.308177
G24	4.8	Male	Non-breeder	0.308558
G25	4.08	Male	Non-breeder	0.286613
G26	4.29	Female	Non-breeder	0.268398
G27	3.36	Female	Non-breeder	0.287509
G29	4.51	Male	Non-breeder	0.267261
G30	4.29	Male	Non-breeder	0.268196
G31	11.59	Male	Breeding male	0.27267
G32	2	Male	Non-breeder	0.271618
G33	4.8	Female	Non-breeder	0.270442
G34	2	Female	Non-breeder	0.260079
G35	2.85	Male	Non-breeder	0.269886
G36	7.56	Male	Non-breeder	0.27496
G37	7.34	Female	Non-breeder	0.27674
G38	7.56	Female	Non-breeder	0.275831
G39	7.56	Male	Non-breeder	0.289971
G40	8.07	Male	Non-breeder	0.266603
G41	7.76	Female	Non-breeder	0.280208
G42	7.76	Female	Non-breeder	0.285847
G43	11.63	Female	Queen	0.296025
G44	2.85	Male	Non-breeder	0.264796
G45	11.63	Male	Breeding male	0.31326
G46	2.12	Female	Non-breeder	0.275028
G47	8.07	Male	Non-breeder	0.266007
G48	2.12	Female	Non-breeder	0.28303
G49	2.12	Male	Non-breeder	0.265269
G50	3.29	Female	Non-breeder	0.283227
G51	7.56	Male	Non-breeder	0.28493
G52	7.34	Female	Non-breeder	0.283905
G53	1.82	Male	Non-breeder	0.265623
G54	2.85	Female	Non-breeder	0.268154
G55	1.17	Male	Non-breeder	0.26892
G56	2.12	Female	Non-breeder	0.27343
G57	1.82	Male	Non-breeder	0.26998
G58	1.82	Male	Non-breeder	0.267728
G59	2.12	Male	Non-breeder	0.258058
G60	1.61	Male	Non-breeder	0.256938
G61	2.07	Male	Non-breeder	0.288622
G62	2.07	Female	Non-breeder	0.278718
G63	2.07	Female	Non-breeder	0.298676
G64	1.72	Female	Non-breeder	0.276893
G65	2.07	Male	Non-breeder	0.286542
G66	2.07	Female	Non-breeder	0.275076
G67	2.07	Male	Non-breeder	0.296248
G68	1.72	Male	Non-breeder	0.26337
G69	6.85	Male	Non-breeder	0.29632
G70	1.72	Male	Non-breeder	0.27803
G71	4.53	Female	Non-breeder	0.289725
G72	2.46	Female	Non-breeder	0.30417
G73	2.16	Male	Non-breeder	0.288133
G74	1.35	Male	Non-breeder	0.282121
G75	2.16	Male	Non-breeder	0.297934
G76	1.78	Male	Non-breeder	0.299899
G77	1.78	Male	Non-breeder	0.283278
G78	2.16	Male	Non-breeder	0.259335
G79	2.16	Female	Non-breeder	0.29707
G81	5.29	Female	Queen	0.282784
G82	7.69	Male	Breeding male	0.273415
G83	5.56	Female	Queen	0.275431
G84	0.74	Female	Non-breeder	0.271928
G85	0.95	Female	Non-breeder	0.282969
G86	0.95	Male	Non-breeder	0.281474
G87	4.78	Male	Breeding male	0.279744
G88	0.95	Female	Non-breeder	0.247099
G90	1.15	Male	Non-breeder	0.251015
P18d1	0.05	Unknown	Non-breeder	0.352268
P27d1	0.07	Unknown	Non-breeder	0.362765
P2w1	0.04	Unknown	Non-breeder	0.321689
P30d1	0.08	Unknown	Non-breeder	0.287777
P30d2	0.08	Unknown	Non-breeder	0.364053
P3y1nbm	3	Male	Non-breeder	0.295452
P4y2	4	Unknown	Non-breeder	0.273909
P4y3	4	Unknown	Non-breeder	0.298596
P5d1	0.01	Unknown	Non-breeder	0.389564
P5d2	0.01	Unknown	Non-breeder	0.331309
P5y1	5	Unknown	Non-breeder	0.245491
P5y2	5	Unknown	Non-breeder	0.271172
P9m11	0.75	Unknown	Non-breeder	0.250371
P9m12	0.75	Unknown	Non-breeder	0.229697
P9m2	0.75	Unknown	Non-breeder	0.311949
P9m3	0.75	Unknown	Non-breeder	0.276782
P9m4	0.75	Unknown	Non-breeder	0.280712
P9m5	0.75	Unknown	Non-breeder	0.239118
P9m6	0.75	Unknown	Non-breeder	0.279482
P9m9	0.75	Unknown	Non-breeder	0.257681

## Sheet: Figure 1f
Sample Name	Age (years)	Sex	Breeding status	Met 0 prop	Met 1 prop	Met 0.45-0.55 prop
G1	0.52	Male	Non-breeder	0.32048	0.132432	0.0153555
G2	0.52	Female	Non-breeder	0.380484	0.305186	0.0158329
G3	0.52	Male	Non-breeder	0.346069	0.178354	0.015548
G4	1.43	Male	Non-breeder	0.282844	0.117719	0.0150303
G5	3.98	Female	Queen	0.331752	0.154128	0.0167487
G6	3.98	Male	Breeding male	0.386473	0.282071	0.0163625
G7	7.62	Male	Non-breeder	0.344934	0.154091	0.0176773
G8	5.03	Female	Non-breeder	0.270332	0.113208	0.0162817
G9	6.47	Male	Non-breeder	0.323701	0.149963	0.0175737
G10	6.44	Male	Non-breeder	0.263013	0.0926892	0.0172456
G11	6.47	Female	Non-breeder	0.339323	0.160441	0.0198609
G12	10.05	Female	Queen	0.220678	0.0405553	0.0176094
G13	10.48	Male	Breeding male	0.280549	0.116633	0.0163206
G14	1.92	Male	Non-breeder	0.337428	0.130305	0.0164029
G15	4.37	Male	Non-breeder	0.372803	0.221679	0.0170714
G16	4.08	Male	Non-breeder	0.342415	0.137613	0.0156986
G17	2.12	Male	Non-breeder	0.379894	0.272312	0.0165648
G18	1.92	Male	Non-breeder	0.380192	0.289138	0.0161814
G19	2.12	Female	Non-breeder	0.259416	0.0441027	0.0160992
G20	2.12	Male	Non-breeder	0.36215	0.17321	0.0164462
G21	5.39	Male	Breeding male	0.372495	0.200945	0.0166664
G22	2.12	Male	Non-breeder	0.296088	0.0587769	0.0155323
G23	7.83	Female	Queen	0.297468	0.0534262	0.0162168
G24	4.8	Male	Non-breeder	0.267659	0.0482464	0.0159911
G25	4.08	Male	Non-breeder	0.337801	0.130432	0.0167896
G26	4.29	Female	Non-breeder	0.376269	0.217997	0.0201523
G27	3.36	Female	Non-breeder	0.335015	0.123609	0.0169011
G29	4.51	Male	Non-breeder	0.378154	0.218659	0.0188511
G30	4.29	Male	Non-breeder	0.365659	0.217409	0.0193469
G31	11.59	Male	Breeding male	0.353567	0.167654	0.0167408
G32	2	Male	Non-breeder	0.369344	0.1823	0.0178471
G33	4.8	Female	Non-breeder	0.356212	0.185257	0.0170874
G34	2	Female	Non-breeder	0.375614	0.223625	0.0186779
G35	2.85	Male	Non-breeder	0.338448	0.13275	0.0153182
G36	7.56	Male	Non-breeder	0.338399	0.14786	0.0167552
G37	7.34	Female	Non-breeder	0.334185	0.146842	0.0168848
G38	7.56	Female	Non-breeder	0.339795	0.142947	0.0164966
G39	7.56	Male	Non-breeder	0.322358	0.114116	0.0165323
G40	8.07	Male	Non-breeder	0.340262	0.154007	0.0153396
G41	7.76	Female	Non-breeder	0.327693	0.133325	0.0167097
G42	7.76	Female	Non-breeder	0.332324	0.132669	0.0170645
G43	11.63	Female	Queen	0.335583	0.116688	0.0172788
G44	2.85	Male	Non-breeder	0.35018	0.151695	0.0154762
G45	11.63	Male	Breeding male	0.303896	0.125908	0.0218931
G46	2.12	Female	Non-breeder	0.347064	0.156261	0.0169817
G47	8.07	Male	Non-breeder	0.35364	0.151563	0.0152981
G48	2.12	Female	Non-breeder	0.333363	0.128222	0.016637
G49	2.12	Male	Non-breeder	0.34485	0.151334	0.0153548
G50	3.29	Female	Non-breeder	0.343508	0.114831	0.0160539
G51	7.56	Male	Non-breeder	0.317924	0.10075	0.0153881
G52	7.34	Female	Non-breeder	0.34331	0.136475	0.0169832
G53	1.82	Male	Non-breeder	0.350352	0.156254	0.0157638
G54	2.85	Female	Non-breeder	0.341219	0.162389	0.0165135
G55	1.17	Male	Non-breeder	0.329737	0.130001	0.0152798
G56	2.12	Female	Non-breeder	0.341246	0.148658	0.01649
G57	1.82	Male	Non-breeder	0.35764	0.162579	0.0162887
G58	1.82	Male	Non-breeder	0.353787	0.166251	0.0164163
G59	2.12	Male	Non-breeder	0.370944	0.188343	0.0161865
G60	1.61	Male	Non-breeder	0.358756	0.183097	0.0156503
G61	2.07	Male	Non-breeder	0.325641	0.128856	0.0164406
G62	2.07	Female	Non-breeder	0.301328	0.132494	0.0158771
G63	2.07	Female	Non-breeder	0.31198	0.119226	0.0176555
G64	1.72	Female	Non-breeder	0.334552	0.180482	0.0174696
G65	2.07	Male	Non-breeder	0.290559	0.0937394	0.015111
G66	2.07	Female	Non-breeder	0.318096	0.140022	0.0158644
G67	2.07	Male	Non-breeder	0.325786	0.116055	0.0170177
G68	1.72	Male	Non-breeder	0.349873	0.17712	0.0160803
G69	6.85	Male	Non-breeder	0.280649	0.0804576	0.0157109
G70	1.72	Male	Non-breeder	0.319796	0.135178	0.0157496
G71	4.53	Female	Non-breeder	0.294591	0.120107	0.0164217
G72	2.46	Female	Non-breeder	0.305332	0.105366	0.0177023
G73	2.16	Male	Non-breeder	0.308629	0.111353	0.0160536
G74	1.35	Male	Non-breeder	0.3347	0.14499	0.0164729
G75	2.16	Male	Non-breeder	0.270705	0.0627915	0.0154496
G76	1.78	Male	Non-breeder	0.321457	0.104311	0.0167091
G77	1.78	Male	Non-breeder	0.345469	0.150105	0.0172478
G78	2.16	Male	Non-breeder	0.373115	0.206013	0.01625
G79	2.16	Female	Non-breeder	0.31522	0.118855	0.017881
G81	5.29	Female	Queen	0.348139	0.164949	0.0186437
G82	7.69	Male	Breeding male	0.319558	0.148831	0.0161234
G83	5.56	Female	Queen	0.342609	0.170177	0.017457
G84	0.74	Female	Non-breeder	0.335643	0.161694	0.0167086
G85	0.95	Female	Non-breeder	0.327938	0.143588	0.0173181
G86	0.95	Male	Non-breeder	0.318657	0.123917	0.0156734
G87	4.78	Male	Breeding male	0.323386	0.136803	0.0164016
G88	0.95	Female	Non-breeder	0.383529	0.219843	0.0166691
G90	1.15	Male	Non-breeder	0.371439	0.221989	0.0171693
P3y1nbm	3	Male	Non-breeder	0.295385	0.125609	0.015607
P4y2	4	Unknown	Non-breeder	0.321845	0.131309	0.0156568
P4y3	4	Unknown	Non-breeder	0.287941	0.111361	0.0155876
P5y1	5	Unknown	Non-breeder	0.413656	0.189048	0.0166474
P5y2	5	Unknown	Non-breeder	0.320728	0.17874	0.0151211
P9m11	0.75	Unknown	Non-breeder	0.363421	0.221396	0.0149266
P9m12	0.75	Unknown	Non-breeder	0.396128	0.298418	0.015402
P9m2	0.75	Unknown	Non-breeder	0.30961	0.112812	0.0208793
P9m3	0.75	Unknown	Non-breeder	0.343769	0.142518	0.0173656
P9m4	0.75	Unknown	Non-breeder	0.352573	0.134061	0.0165266
P9m5	0.75	Unknown	Non-breeder	0.387584	0.267745	0.0171933
P9m6	0.75	Unknown	Non-breeder	0.354619	0.152592	0.0172993
P9m9	0.75	Unknown	Non-breeder	0.357791	0.19381	0.0162764

## Sheet: Figure 1i
Sample Name	Age (years)	Sex	Breeding status	Mean DNAm BonfP	Mean DNAm BonfN
G1	0.52	Male	Non-breeder	0.208502	0.639011
G2	0.52	Female	Non-breeder	0.213598	0.670826
G3	0.52	Male	Non-breeder	0.220522	0.701032
G4	1.43	Male	Non-breeder	0.354216	0.581253
G5	3.98	Female	Queen	0.475715	0.479737
G6	3.98	Male	Breeding male	0.446957	0.525622
G7	7.62	Male	Non-breeder	0.549458	0.328358
G8	5.03	Female	Non-breeder	0.401629	0.511183
G9	6.47	Male	Non-breeder	0.507843	0.394411
G10	6.44	Male	Non-breeder	0.504516	0.455944
G11	6.47	Female	Non-breeder	0.516578	0.404568
G12	10.05	Female	Queen	0.555311	0.367063
G13	10.48	Male	Breeding male	0.535928	0.39975
G14	1.92	Male	Non-breeder	0.40068	0.546189
G15	4.37	Male	Non-breeder	0.483895	0.45684
G16	4.08	Male	Non-breeder	0.445354	0.452421
G17	2.12	Male	Non-breeder	0.388134	0.577065
G18	1.92	Male	Non-breeder	0.408441	0.539558
G19	2.12	Female	Non-breeder	0.416593	0.539842
G20	2.12	Male	Non-breeder	0.399617	0.541269
G21	5.39	Male	Breeding male	0.537326	0.411968
G22	2.12	Male	Non-breeder	0.409748	0.566074
G23	7.83	Female	Queen	0.571113	0.361358
G24	4.8	Male	Non-breeder	0.479002	0.437905
G25	4.08	Male	Non-breeder	0.472361	0.484074
G26	4.29	Female	Non-breeder	0.469876	0.443411
G27	3.36	Female	Non-breeder	0.425208	0.536147
G29	4.51	Male	Non-breeder	0.43857	0.491359
G30	4.29	Male	Non-breeder	0.494796	0.473217
G31	11.59	Male	Breeding male	0.605242	0.291105
G32	2	Male	Non-breeder	0.444744	0.551117
G33	4.8	Female	Non-breeder	0.512384	0.437096
G34	2	Female	Non-breeder	0.325809	0.604232
G35	2.85	Male	Non-breeder	0.382514	0.587474
G36	7.56	Male	Non-breeder	0.444499	0.525137
G37	7.34	Female	Non-breeder	0.593866	0.450105
G38	7.56	Female	Non-breeder	0.465988	0.5208
G39	7.56	Male	Non-breeder	0.530023	0.450621
G40	8.07	Male	Non-breeder	0.599057	0.409
G41	7.76	Female	Non-breeder	0.579094	0.410242
G42	7.76	Female	Non-breeder	0.535706	0.431579
G43	11.63	Female	Queen	0.652478	0.276084
G44	2.85	Male	Non-breeder	0.379811	0.606558
G45	11.63	Male	Breeding male	0.655017	0.422347
G46	2.12	Female	Non-breeder	0.451897	0.589537
G47	8.07	Male	Non-breeder	0.592204	0.347968
G48	2.12	Female	Non-breeder	0.381273	0.602347
G49	2.12	Male	Non-breeder	0.385866	0.609316
G50	3.29	Female	Non-breeder	0.42436	0.517937
G51	7.56	Male	Non-breeder	0.533581	0.405295
G52	7.34	Female	Non-breeder	0.537906	0.414747
G53	1.82	Male	Non-breeder	0.351662	0.643916
G54	2.85	Female	Non-breeder	0.371624	0.613053
G55	1.17	Male	Non-breeder	0.383594	0.602274
G56	2.12	Female	Non-breeder	0.383134	0.599674
G57	1.82	Male	Non-breeder	0.339056	0.602853
G58	1.82	Male	Non-breeder	0.410833	0.561926
G59	2.12	Male	Non-breeder	0.38561	0.593095
G60	1.61	Male	Non-breeder	0.332911	0.650663
G61	2.07	Male	Non-breeder	0.44494	0.489642
G62	2.07	Female	Non-breeder	0.381044	0.580495
G63	2.07	Female	Non-breeder	0.435493	0.530232
G64	1.72	Female	Non-breeder	0.438769	0.573053
G65	2.07	Male	Non-breeder	0.4266	0.539874
G66	2.07	Female	Non-breeder	0.433882	0.547811
G67	2.07	Male	Non-breeder	0.369232	0.482011
G68	1.72	Male	Non-breeder	0.396427	0.581442
G69	6.85	Male	Non-breeder	0.520923	0.430368
G70	1.72	Male	Non-breeder	0.363937	0.578189
G71	4.53	Female	Non-breeder	0.526677	0.466558
G72	2.46	Female	Non-breeder	0.413308	0.541284
G73	2.16	Male	Non-breeder	0.354599	0.565
G74	1.35	Male	Non-breeder	0.293333	0.582326
G75	2.16	Male	Non-breeder	0.37809	0.564653
G76	1.78	Male	Non-breeder	0.377911	0.501621
G77	1.78	Male	Non-breeder	0.320048	0.578053
G78	2.16	Male	Non-breeder	0.395323	0.529326
G79	2.16	Female	Non-breeder	0.384023	0.531505
G81	5.29	Female	Queen	0.471884	0.417158
G82	7.69	Male	Breeding male	0.507671	0.398149
G83	5.56	Female	Queen	0.494069	0.377189
G84	0.74	Female	Non-breeder	0.238003	0.617147
G85	0.95	Female	Non-breeder	0.250437	0.602421
G86	0.95	Male	Non-breeder	0.335637	0.581105
G87	4.78	Male	Breeding male	0.322272	0.593842
G88	0.95	Female	Non-breeder	0.263864	0.650394
G90	1.15	Male	Non-breeder	0.387817	0.560602
P18d1	0.05	Unknown	Non-breeder	0.133931	0.734979
P27d1	0.07	Unknown	Non-breeder	0.125128	0.764874
P2w1	0.04	Unknown	Non-breeder	0.167971	0.741914
P30d1	0.08	Unknown	Non-breeder	0.0835837	0.747564
P30d2	0.08	Unknown	Non-breeder	0.129986	0.768821
P3y1nbm	3	Male	Non-breeder	0.355262	0.610135
P4y2	4	Unknown	Non-breeder	0.539079	0.502368
P4y3	4	Unknown	Non-breeder	0.510901	0.464875
P5d1	0.01	Unknown	Non-breeder	0.0815128	0.719958
P5d2	0.01	Unknown	Non-breeder	0.108166	0.804809
P5y1	5	Unknown	Non-breeder	0.434034	0.428967
P5y2	5	Unknown	Non-breeder	0.440864	0.495188
P9m11	0.75	Unknown	Non-breeder	0.344941	0.6478
P9m12	0.75	Unknown	Non-breeder	0.302311	0.628639
P9m2	0.75	Unknown	Non-breeder	0.26713	0.531653
P9m3	0.75	Unknown	Non-breeder	0.343988	0.618811
P9m4	0.75	Unknown	Non-breeder	0.2212	0.653537
P9m5	0.75	Unknown	Non-breeder	0.178327	0.66031
P9m6	0.75	Unknown	Non-breeder	0.200783	0.641421
P9m9	0.75	Unknown	Non-breeder	0.310106	0.6736

## Sheet: Figure 2a,b
Sample Name	Age (years)	Sex	Breeding status	DNAm age (years)	CV fold
G1	0.52	Male	Non-breeder	2.12984	3
G2	0.52	Female	Non-breeder	3.1195	2
G3	0.52	Male	Non-breeder	2.18064	1
G4	1.43	Male	Non-breeder	3.25799	2
G5	3.98	Female	Queen	3.9033	3
G6	3.98	Male	Breeding male	3.18987	3
G7	7.62	Male	Non-breeder	5.6048	2
G8	5.03	Female	Non-breeder	3.78144	1
G9	6.47	Male	Non-breeder	5.23699	1
G10	6.44	Male	Non-breeder	5.00195	5
G11	6.47	Female	Non-breeder	5.08731	1
G12	10.05	Female	Queen	4.98227	3
G13	10.48	Male	Breeding male	6.12036	5
G14	1.92	Male	Non-breeder	3.15698	1
G15	4.37	Male	Non-breeder	4.33126	4
G16	4.08	Male	Non-breeder	3.36789	3
G17	2.12	Male	Non-breeder	3.64923	1
G18	1.92	Male	Non-breeder	3.49439	3
G19	2.12	Female	Non-breeder	3.71029	2
G20	2.12	Male	Non-breeder	2.42037	4
G21	5.39	Male	Breeding male	5.56045	4
G22	2.12	Male	Non-breeder	2.04475	5
G23	7.83	Female	Queen	6.63935	1
G24	4.8	Male	Non-breeder	3.7801	3
G25	4.08	Male	Non-breeder	4.0527	1
G26	4.29	Female	Non-breeder	6.45614	4
G27	3.36	Female	Non-breeder	3.46478	2
G29	4.51	Male	Non-breeder	4.47644	2
G30	4.29	Male	Non-breeder	4.86732	3
G31	11.59	Male	Breeding male	6.28531	4
G32	2	Male	Non-breeder	3.56076	2
G33	4.8	Female	Non-breeder	4.90951	4
G34	2	Female	Non-breeder	2.68207	4
G35	2.85	Male	Non-breeder	2.40173	2
G36	7.56	Male	Non-breeder	3.25099	3
G37	7.34	Female	Non-breeder	5.01666	3
G38	7.56	Female	Non-breeder	3.69013	5
G39	7.56	Male	Non-breeder	5.15669	5
G40	8.07	Male	Non-breeder	5.15108	3
G41	7.76	Female	Non-breeder	5.88945	5
G42	7.76	Female	Non-breeder	4.61408	3
G43	11.63	Female	Queen	6.60587	3
G44	2.85	Male	Non-breeder	2.61216	3
G45	11.63	Male	Breeding male	8.47596	2
G46	2.12	Female	Non-breeder	2.99331	5
G47	8.07	Male	Non-breeder	6.10445	1
G48	2.12	Female	Non-breeder	2.12218	5
G49	2.12	Male	Non-breeder	3.08049	5
G50	3.29	Female	Non-breeder	3.73429	2
G51	7.56	Male	Non-breeder	5.14878	4
G52	7.34	Female	Non-breeder	4.44465	3
G53	1.82	Male	Non-breeder	2.75963	2
G54	2.85	Female	Non-breeder	3.2042	1
G55	1.17	Male	Non-breeder	2.60286	3
G56	2.12	Female	Non-breeder	3.15378	1
G57	1.82	Male	Non-breeder	3.62093	3
G58	1.82	Male	Non-breeder	3.21688	3
G59	2.12	Male	Non-breeder	2.96947	4
G60	1.61	Male	Non-breeder	2.75547	5
G61	2.07	Male	Non-breeder	3.64179	2
G62	2.07	Female	Non-breeder	2.80567	1
G63	2.07	Female	Non-breeder	3.89759	2
G64	1.72	Female	Non-breeder	2.73591	3
G65	2.07	Male	Non-breeder	3.38296	2
G66	2.07	Female	Non-breeder	3.37326	5
G67	2.07	Male	Non-breeder	3.18562	5
G68	1.72	Male	Non-breeder	2.82355	2
G69	6.85	Male	Non-breeder	5.34004	5
G70	1.72	Male	Non-breeder	3.09321	1
G71	4.53	Female	Non-breeder	5.31086	4
G72	2.46	Female	Non-breeder	3.93514	5
G73	2.16	Male	Non-breeder	3.03263	2
G74	1.35	Male	Non-breeder	1.57766	4
G75	2.16	Male	Non-breeder	3.10455	1
G76	1.78	Male	Non-breeder	2.97296	4
G77	1.78	Male	Non-breeder	2.16545	1
G78	2.16	Male	Non-breeder	2.60018	1
G79	2.16	Female	Non-breeder	3.84767	4
G81	5.29	Female	Queen	4.78313	2
G82	7.69	Male	Breeding male	4.44928	3
G83	5.56	Female	Queen	4.42023	4
G84	0.74	Female	Non-breeder	1.88825	5
G85	0.95	Female	Non-breeder	1.42538	4
G86	0.95	Male	Non-breeder	2.39955	5
G87	4.78	Male	Breeding male	2.59873	1
G88	0.95	Female	Non-breeder	2.03303	1
G90	1.15	Male	Non-breeder	3.2096	1
P18d1	0.05		Non-breeder	1.37141	5
P27d1	0.07		Non-breeder	1.06449	5
P2w1	0.04		Non-breeder	1.27888	2
P30d1	0.08		Non-breeder	0.0837102	4
P30d2	0.08		Non-breeder	0.618298	4
P3y1nbm	3	Male	Non-breeder	2.89836	2
P4y2	4		Non-breeder	5.13402	2
P4y3	4		Non-breeder	4.96571	2
P5d1	0.01		Non-breeder	0.812016	5
P5d2	0.01		Non-breeder	0.876721	4
P5y1	5		Non-breeder	3.56062	5
P5y2	5		Non-breeder	3.76487	3
P9m11	0.75		Non-breeder	3.16239	1
P9m12	0.75		Non-breeder	2.67929	2
P9m2	0.75		Non-breeder	2.32373	4
P9m3	0.75		Non-breeder	2.48982	1
P9m4	0.75		Non-breeder	1.76142	5
P9m5	0.75		Non-breeder	0.578746	4
P9m6	0.75		Non-breeder	1.2205	4
P9m9	0.75		Non-breeder	2.81152	1

## Sheet: Figure 2c,d; Supplementary Figu
	JH602046.1_17350732	JH602046.1_17350737	JH602046.1_17350746	JH602053.1_207031	JH602064.1_2499248	JH602064.1_2499275	JH602064.1_2499643	JH602064.1_647076	JH602068.1_1985096	JH602084.1_1734225	JH602084.1_1734242	JH602099.1_7039920	JH602117.1_7740776	JH602117.1_7740828	JH602145.1_2487622	JH602145.1_2487629	JH602145.1_2487635	JH602145.1_3955621	JH602171.1_2075844	JH602171.1_2075986	JH602171.1_2076005	JH602171.1_2076007	JH602180.1_4488309	JH602197.1_2421533	JH602218.1_751022	JH602239.1_273947	Age (years)	Sex	Breeding status
G1	0.286	0.245	0.245	0.041	0.164	0.127	0	0	0	0.024	0.244	0.946	0.149	0.209	0.667	0.524	0.714	0.047	0	0.043	0.087	0.109	0.041	0	0.44	0.083	0.52	Male	Non-breeder
G2	0.5	0.5	0.333	0	0.4	0.1	0.222	0	0	0.167	0.167	0.875	0	0.375	0.714	0.571	0.571	0.167	0.143	0.143	0.143	0.429	0	0	0.429	0.286	0.52	Female	Non-breeder
G3	0.556	0.333	0.296	0	0.182	0	0	0.087	0	0.259	0.296	0.952	0.078	0.235	0.742	0.645	0.806	0.047	0.167	0.182	0.242	0.242	0.107	0	0.39	0.175	0.52	Male	Non-breeder
G4	0.481	0.426	0.5	0.052	0.255	0.145	0.018	0.086	0.119	0.094	0.189	0.868	0.184	0.355	0.804	0.717	0.772	0.036	0.5	0.185	0.37	0.389	0.012	0.008	0.414	0.175	1.43	Male	Non-breeder
G5	0.429	0.679	0.857	0.1	0.39	0.171	0.061	0.056	0.036	0.238	0.381	0.9	0.312	0.531	0.556	0.5	0.639	0.071	0.76	0.411	0.536	0.429	0.051	0.013	0.424	0.147	3.98	Female	Queen
G6	0.6	0.6	0.4	0	0.182	0.182	0.2	0	0	0.444	0	1	0.2	0.8	0.8	0.6	0.667	0.2	0.333	0.3	0.3	0.3	0	0	0.5	0.154	3.98	Male	Breeding male
G7	0.6	0.8	0.6	0.025	0.622	0.324	0.03	0.13	0	0.333	0.389	0.821	0.246	0.474	0.543	0.371	0.543	0.146	0.5	0.704	0.63	0.667	0.127	0	0.377	0.267	7.62	Male	Non-breeder
G8	0.696	0.571	0.482	0.038	0.373	0.216	0	0.095	0.019	0.127	0.327	0.821	0.329	0.329	0.764	0.625	0.681	0.195	0.333	0.275	0.375	0.55	0.098	0.019	0.415	0.151	5.03	Female	Non-breeder
G9	0.656	0.812	0.656	0.103	0.628	0.093	0.083	0.091	0	0.25	0.523	0.792	0.344	0.541	0.463	0.39	0.537	0.438	0.421	0.367	0.3	0.433	0.019	0	0.415	0.297	6.47	Male	Non-breeder
G10	0.705	0.754	0.738	0.069	0.435	0.319	0.239	0.109	0.045	0.329	0.444	0.868	0.215	0.405	0.787	0.693	0.72	0.203	0.5	0.562	0.493	0.548	0.083	0.02	0.365	0.258	6.44	Male	Non-breeder
G11	0.733	0.933	0.6	0.053	0.478	0.348	0.107	0.111	0.043	0.255	0.447	0.717	0.356	0.778	0.621	0.655	0.69	0.071	0.357	0.484	0.438	0.594	0.036	0	0.436	0.417	6.47	Female	Non-breeder
G12	0.81	0.9	0.82	0.127	0.505	0.277	0.169	0.303	0.014	0.402	0.515	0.675	0.245	0.439	0.61	0.529	0.603	0.25	0.634	0.463	0.61	0.476	0.047	0.044	0.371	0.266	10.05	Female	Queen
G13	0.646	0.646	0.562	0.1	0.62	0.451	0.312	0.143	0.057	0.396	0.396	0.652	0.364	0.494	0.653	0.612	0.714	0.192	0.517	0.537	0.537	0.567	0.067	0.047	0.541	0.397	10.48	Male	Breeding male
G14	0.486	0.568	0.405	0	0.333	0.081	0.025	0.024	0.077	0.294	0.353	0.871	0.306	0.278	0.812	0.667	0.833	0.042	0.385	0.297	0.459	0.459	0	0.023	0.355	0.031	1.92	Male	Non-breeder
G15	0.571	0.667	0.429	0	0.286	0.095	0	0.217	0.05	0.389	0.389	0.881	0.182	0.636	0.528	0.389	0.528	0.214	0.562	0.55	0.55	0.55	0	0	0.375	0.333	4.37	Male	Non-breeder
G16	0.8	0.633	0.6	0.061	0.24	0.04	0	0.222	0.1	0.111	0.259	0.938	0.25	0.429	0.6	0.5	0.675	0.172	0.385	0.28	0.44	0.36	0.044	0	0.258	0.111	4.08	Male	Non-breeder
G17	0.909	0.818	0.818	0.042	0.545	0	0	0	0	0.077	0.385	0.875	0	0.6	0.708	0.542	0.75	0	0.364	0.286	0.571	0.786	0	0	0.429	0.385	2.12	Male	Non-breeder
G18	0.9	0.9	0.4	0.071	0.417	0.167	0	0	0	0.111	0.222	1	0.1	0.4	0.909	0.909	1	0.077	0.5	0.5	0.5	0.5	0	0	0.143	0.188	1.92	Male	Non-breeder
G19	0.553	0.618	0.512	0.034	0.371	0.244	0.062	0.055	0	0.378	0.392	0.858	0.27	0.509	0.805	0.756	0.732	0.059	0.47	0.182	0.205	0.386	0.027	0.022	0.323	0.153	2.12	Female	Non-breeder
G20	0.63	0.926	0.593	0	0.043	0.13	0	0.038	0	0.375	0.25	0.889	0.069	0.345	0.745	0.667	0.725	0.118	0.263	0.25	0.35	0.45	0.051	0	0.111	0.143	2.12	Male	Non-breeder
G21	0.846	0.923	0.731	0	0.526	0.316	0	0.231	0	0.125	0.5	0.686	0.207	0.5	0.667	0.513	0.641	0.158	0.583	0.444	0.222	0.444	0.048	0	0.562	0.333	5.39	Male	Breeding male
G22	0.5	0.679	0.583	0.054	0.106	0.141	0.016	0.05	0	0.147	0.32	0.834	0.108	0.28	0.827	0.776	0.806	0.034	0.19	0.095	0.214	0.31	0.068	0	0.338	0.232	2.12	Male	Non-breeder
G23	0.661	0.758	0.806	0.053	0.545	0.318	0.227	0.17	0	0.537	0.63	0.624	0.28	0.441	0.57	0.456	0.62	0.172	0.62	0.613	0.581	0.71	0.098	0.037	0.612	0.207	7.83	Female	Queen
G24	0.72	0.742	0.656	0.017	0.323	0.113	0.105	0.132	0.051	0.182	0.227	0.856	0.235	0.496	0.536	0.44	0.619	0.148	0.4	0.456	0.386	0.579	0.017	0.02	0.315	0.253	4.8	Male	Non-breeder
G25	0.684	0.711	0.421	0.02	0.345	0.138	0.13	0.067	0.045	0.091	0.273	0.938	0.167	0.286	0.561	0.537	0.585	0.227	0.577	0.364	0.381	0.455	0.016	0	0.345	0.308	4.08	Male	Non-breeder
G26	0.684	0.579	0.526	0.053	0.474	0.316	0	0	0	0.308	0.308	0.72	0.333	0.444	0.545	0.545	0.455	0	0.4	0.435	0.478	0.435	0	0	0.364	0.231	4.29	Female	Non-breeder
G27	0.314	0.429	0.429	0	0.407	0.111	0.031	0.048	0.059	0.349	0.302	0.831	0.2	0.467	0.935	0.826	0.87	0.036	0.2	0.4	0.429	0.486	0.109	0	0.394	0.111	3.36	Female	Non-breeder
G29	0.556	0.778	0.444	0.118	0.5	0.4	0.091	0.2	0	0.083	0.333	0.75	0.333	0.5	0.812	0.938	0.938	0.333	0	0.55	0.55	0.6	0	0.029	0.3	0.091	4.51	Male	Non-breeder
G30	0.467	0.533	0.667	0.179	0.435	0.087	0.167	0.067	0	0	0.417	0.967	0.3	0.5	0.552	0.483	0.586	0.529	0.727	0.182	0.273	0.727	0.087	0.083	0.421	0.263	4.29	Male	Non-breeder
G31	0.75	0.875	0.708	0.262	0.593	0.111	0.136	0.467	0.184	0.625	0.375	0.698	0.278	0.556	0.5	0.361	0.444	0.444	0.667	0.565	0.652	0.696	0.281	0.098	0.385	0.556	11.59	Male	Breeding male
G32	0.64	0.68	0.48	0	0.273	0.273	0	0	0	0.105	0.474	0.791	0.189	0.405	1	0.886	0.914	0.034	0.5	0.176	0.353	0.471	0.07	0	0.333	0.286	2	Male	Non-breeder
G33	0.75	0.75	0.812	0.086	0.433	0.233	0.167	0	0	0.167	0.167	0.676	0.065	0.387	0.64	0.52	0.8	0.194	0.381	0.333	0.286	0.286	0.114	0	0.148	0.28	4.8	Female	Non-breeder
G34	0.462	0.385	0.538	0	0.261	0.261	0.071	0.1	0	0.091	0.182	0.968	0.273	0.182	1	0.912	0.971	0	0.591	0.091	0.273	0.182	0	0.077	0.294	0.174	2	Female	Non-breeder
G35	0.551	0.429	0.49	0.032	0.235	0.176	0	0.136	0.061	0.273	0.212	0.916	0.154	0.436	0.903	0.903	0.917	0	0.5	0.258	0.29	0.355	0.051	0	0.25	0.079	2.85	Male	Non-breeder
G36	0.514	0.657	0.4	0.057	0.263	0.368	0.136	0.03	0.179	0.31	0.405	0.929	0.321	0.661	0.823	0.758	0.806	0.167	0.481	0.5	0.5	0.625	0.05	0.02	0.516	0.364	7.56	Male	Non-breeder
G37	0.927	0.902	0.805	0	0.621	0.2	0.091	0.333	0	0.548	0.595	0.828	0.333	0.361	0.746	0.662	0.732	0.238	0.769	0.429	0.429	0.75	0.069	0.047	0.562	0.154	7.34	Female	Non-breeder
G38	0.696	0.783	0.826	0.035	0.343	0.257	0	0	0.111	0.353	0.647	0.838	0.457	0.522	0.854	0.771	0.875	0.036	0.636	0.536	0.429	0.571	0	0.077	0.333	0.231	7.56	Female	Non-breeder
G39	0.868	0.811	0.887	0.128	0.526	0.184	0.214	0.148	0.061	0.333	0.429	0.818	0.18	0.525	0.685	0.479	0.671	0.394	0.5	0.333	0.357	0.31	0.082	0.015	0.536	0.195	7.56	Male	Non-breeder
G40	0.784	0.784	0.757	0.087	0.553	0.237	0.25	0.095	0.148	0.315	0.481	0.77	0.271	0.479	0.597	0.418	0.657	0.346	0.87	0.516	0.419	0.71	0	0	0.308	0.366	8.07	Male	Non-breeder
G41	0.865	0.838	0.757	0.159	0.679	0.321	0.324	0	0	0.3	0.425	0.744	0.529	0.559	0.534	0.483	0.569	0.2	0.733	0.273	0.242	0.455	0.062	0.02	0.378	0.444	7.76	Female	Non-breeder
G42	0.838	0.811	0.73	0.102	0.404	0.255	0.103	0.067	0	0.425	0.4	0.766	0.282	0.462	0.585	0.385	0.631	0.12	0.486	0.559	0.412	0.471	0.048	0.017	0.477	0.161	7.76	Female	Non-breeder
G43	0.913	0.913	0.804	0.062	0.649	0.595	0.172	0.364	0.077	0.512	0.707	0.522	0.429	0.619	0.278	0.364	0.436	0.375	0.651	0.739	0.87	0.826	0.053	0	0.818	0.419	11.63	Female	Queen
G44	0.542	0.75	0.646	0.026	0.27	0.189	0.071	0.077	0	0.167	0.167	0.932	0.129	0.452	0.929	0.839	0.875	0	0.389	0.344	0.406	0.531	0.024	0.051	0.378	0.148	2.85	Male	Non-breeder
G45	0.959	0.959	0.796	0.233	0.853	0.412	0.37	0.333	0.176	0.294	0.382	0.809	0.447	0.816	0.607	0.464	0.607	0.571	0.829	0.75	0.781	0.844	0.173	0.078	0.769	0.308	11.63	Male	Breeding male
G46	0.559	0.529	0.618	0	0.208	0.083	0.056	0.091	0	0.25	0.458	0.967	0.355	0.29	0.927	0.805	0.902	0.133	0.429	0.5	0.3	0.5	0.016	0	0.208	0.158	2.12	Female	Non-breeder
G47	0.944	1	0.944	0.13	0.458	0.375	0.091	0.182	0	0.189	0.351	0.719	0.13	0.407	0.5	0.438	0.458	0.148	0.64	0.538	0.692	0.692	0	0	0.318	0.429	8.07	Male	Non-breeder
G48	0.571	0.5	0.571	0.091	0.206	0.088	0.067	0	0.042	0.206	0.206	0.944	0.417	0.625	0.875	0.842	0.86	0.031	0.12	0.207	0.241	0.379	0.088	0.023	0.581	0.179	2.12	Female	Non-breeder
G49	0.483	0.552	0.483	0.078	0.32	0.24	0	0.118	0	0.172	0.241	0.862	0.071	0.393	0.851	0.723	0.787	0.167	0.222	0.083	0.292	0.292	0	0	0.321	0.109	2.12	Male	Non-breeder
G50	0.538	0.673	0.538	0.038	0.25	0.25	0	0	0	0.094	0.125	0.831	0.24	0.36	0.818	0.758	0.803	0.2	0.452	0.4	0.4	0.6	0.029	0	0.293	0.351	3.29	Female	Non-breeder
G51	0.684	0.816	0.842	0.13	0.46	0.28	0.167	0.115	0.031	0.42	0.48	0.702	0.362	0.534	0.656	0.556	0.711	0.138	0.484	0.34	0.511	0.553	0.123	0.013	0.638	0.39	7.56	Male	Non-breeder
G52	0.769	0.872	0.769	0.119	0.476	0.286	0.389	0.125	0.13	0.385	0.513	0.904	0.312	0.875	0.735	0.653	0.694	0.048	0.48	0.581	0.645	0.774	0.059	0.029	0.4	0.167	7.34	Female	Non-breeder
G53	0.333	0.4	0.2	0	0	0.333	0	0.077	0	0.182	0.273	0.882	0.333	0.417	0.846	0.769	0.846	0.148	0.316	0.08	0.208	0.44	0.036	0	0.16	0.292	1.82	Male	Non-breeder
G54	0.424	0.455	0.394	0.022	0.281	0.188	0.286	0	0.045	0.206	0.206	0.89	0.24	0.48	0.896	0.875	0.938	0.167	0.545	0.333	0.364	0.394	0	0	0.125	0.189	2.85	Female	Non-breeder
G55	0.733	0.822	0.622	0	0.31	0.207	0	0.033	0	0.118	0.294	0.92	0.167	0.292	0.919	0.806	0.935	0.094	0.286	0.122	0.268	0.317	0	0	0.302	0.21	1.17	Male	Non-breeder
G56	0.486	0.514	0.568	0.073	0.426	0.234	0.19	0.037	0	0.189	0.486	0.934	0.194	0.444	0.949	0.864	0.915	0.087	0.227	0.263	0.211	0.237	0.08	0	0.73	0.314	2.12	Female	Non-breeder
G57	0.667	0.633	0.633	0.068	0.545	0.318	0.042	0	0	0.2	0.143	0.926	0.167	0.25	0.894	0.851	0.809	0.062	0.37	0.125	0.062	0.188	0	0	0.353	0.114	1.82	Male	Non-breeder
G58	0.72	0.4	0.36	0.07	0.188	0.156	0.167	0.067	0.038	0.258	0.29	0.962	0.067	0.167	0.868	0.711	0.842	0.278	0.2	0.292	0.292	0.5	0	0	0.146	0.27	1.82	Male	Non-breeder
G59	0.75	0.562	0.688	0.029	0.333	0.25	0	0	0	0.174	0.348	0.852	0.04	0.48	0.794	0.765	0.853	0	0.25	0.143	0.143	0.19	0.049	0	0.474	0.148	2.12	Male	Non-breeder
G60	0.429	0.429	0.476	0.029	0.24	0.16	0.067	0.167	0	0.55	0.25	0.837	0.132	0.237	0.833	0.9	0.9	0	0.375	0.259	0.333	0.444	0.053	0	0.382	0.208	1.61	Male	Non-breeder
G61	0.571	0.571	0.543	0.031	0.2	0.2	0	0.077	0	0.3	0.3	0.885	0.1	0.475	0.642	0.604	0.755	0.03	0.455	0.5	0.429	0.429	0	0	0.294	0.167	2.07	Male	Non-breeder
G62	0.535	0.512	0.512	0.075	0.264	0.094	0.069	0.04	0	0.186	0.395	0.805	0.216	0.392	0.796	0.759	0.852	0.108	0.171	0.241	0.276	0.345	0	0	0.277	0.163	2.07	Female	Non-breeder
G63	0.342	0.447	0.447	0.122	0.067	0.089	0.135	0.15	0.125	0.146	0.341	0.812	0.279	0.14	0.732	0.696	0.75	0.294	0.381	0.393	0.357	0.5	0.053	0	0.341	0.255	2.07	Female	Non-breeder
G64	0.55	0.675	0.45	0	0.125	0.062	0.077	0	0	0.346	0.423	0.848	0.294	0.294	0.778	0.733	0.911	0.116	0.5	0.286	0.524	0.381	0.019	0	0.349	0.167	1.72	Female	Non-breeder
G65	0.714	0.714	0.607	0.056	0.246	0.213	0.029	0.125	0.019	0.283	0.34	0.824	0.203	0.38	0.787	0.773	0.88	0.082	0.361	0.39	0.356	0.441	0.019	0.014	0.238	0.246	2.07	Male	Non-breeder
G66	0.469	0.531	0.469	0.062	0.258	0.194	0.032	0.038	0.022	0.295	0.409	0.859	0.306	0.639	0.919	0.892	0.838	0.152	0.229	0.457	0.429	0.514	0.13	0	0.222	0.182	2.07	Female	Non-breeder
G67	0.345	0.69	0.414	0.016	0.304	0.087	0.043	0.091	0	0.216	0.324	0.808	0.273	0.382	0.676	0.541	0.703	0.085	0.286	0.088	0.235	0.206	0.016	0	0.354	0.15	2.07	Male	Non-breeder
G68	0.636	0.591	0.636	0.083	0.1	0.15	0	0	0	0.059	0.235	0.949	0.143	0.536	0.778	0.711	0.867	0	0.4	0.214	0.179	0.321	0.018	0	0.316	0.217	1.72	Male	Non-breeder
G69	0.902	0.793	0.768	0.119	0.585	0.245	0.073	0.125	0.02	0.312	0.416	0.781	0.278	0.556	0.744	0.6	0.756	0.265	0.605	0.536	0.514	0.614	0.08	0.011	0.392	0.229	6.85	Male	Non-breeder
G70	0.375	0.625	0.625	0.043	0.304	0.152	0	0.051	0	0.36	0.16	0.881	0.075	0.415	0.83	0.679	0.755	0.036	0.395	0.262	0.262	0.262	0.042	0.057	0.277	0.128	1.72	Male	Non-breeder
G71	0.839	0.821	0.727	0.029	0.556	0.222	0.138	0.061	0.019	0.237	0.487	0.791	0.186	0.514	0.692	0.615	0.769	0.175	0.714	0.379	0.414	0.414	0.082	0.04	0.172	0.164	4.53	Female	Non-breeder
G72	0.5	0.706	0.676	0.089	0.545	0.273	0	0	0.019	0.156	0.267	0.804	0.18	0.492	0.841	0.683	0.794	0.119	0.333	0.469	0.429	0.551	0.033	0	0.196	0.095	2.46	Female	Non-breeder
G73	0.778	0.75	0.778	0	0.333	0.048	0.04	0.105	0.036	0.304	0.435	0.875	0.257	0.414	0.873	0.676	0.817	0	0.444	0.171	0.471	0.314	0	0	0.309	0.194	2.16	Male	Non-breeder
G74	0.583	0.5	0.458	0	0.125	0.083	0.029	0	0.027	0.037	0.222	0.854	0.049	0.22	0.878	0.634	0.927	0.08	0.217	0.081	0.297	0.27	0.032	0	0.114	0.122	1.35	Male	Non-breeder
G75	0.591	0.602	0.591	0.014	0.196	0.217	0.064	0.119	0	0.147	0.338	0.868	0.184	0.276	0.86	0.802	0.808	0.128	0.298	0.333	0.319	0.333	0.043	0	0.362	0.139	2.16	Male	Non-breeder
G76	0.65	0.65	0.795	0.027	0.2	0.114	0	0.111	0	0.263	0.342	0.87	0.12	0.44	0.685	0.712	0.795	0.115	0.154	0.348	0.261	0.435	0	0	0.435	0.137	1.78	Male	Non-breeder
G77	0.571	0.524	0.476	0	0.286	0	0.053	0	0.038	0.238	0.238	1	0.174	0.217	0.907	0.767	0.905	0	0.3	0.265	0.206	0.324	0.079	0	0.478	0.167	1.78	Male	Non-breeder
G78	0.765	0.882	0.471	0.036	0.286	0.071	0	0	0	0.067	0.667	0.917	0.3	0.5	0.818	0.727	0.864	0	0	0.316	0.053	0.263	0.027	0	0.6	0.264	2.16	Male	Non-breeder
G79	0.618	0.709	0.636	0.069	0.465	0.209	0.067	0.029	0	0.246	0.343	0.865	0.149	0.297	0.774	0.758	0.806	0.048	0.231	0.324	0.351	0.466	0.042	0	0.318	0.234	2.16	Female	Non-breeder
G81	0.634	0.732	0.805	0	0.143	0.286	0.105	0.167	0.133	0.556	0.611	0.771	0.127	0.444	0.569	0.529	0.529	0.154	0.444	0.37	0.222	0.444	0.033	0	0.468	0.083	5.29	Female	Queen
G82	0.786	0.893	0.821	0.089	0.297	0.324	0.105	0.276	0	0.193	0.368	0.676	0.296	0.593	0.508	0.424	0.559	0.19	0.692	0.578	0.711	0.711	0.135	0.01	0.367	0.275	7.69	Male	Breeding male
G83	0.75	0.75	0.5	0	0.147	0.257	0.062	0	0.045	0.167	0.528	0.76	0.171	0.257	0.63	0.478	0.652	0.194	0.2	0.429	0.464	0.321	0	0.012	0.396	0.1	5.56	Female	Queen
G84	0.34	0.468	0.234	0	0.118	0	0.069	0.039	0.036	0.375	0.292	0.938	0.278	0.417	0.922	0.779	0.922	0.05	0.31	0.176	0.235	0.206	0	0	0.306	0.194	0.74	Female	Non-breeder
G85	0.579	0.5	0.395	0	0.14	0.023	0.13	0.034	0	0.027	0.324	0.943	0.125	0.393	0.913	0.841	0.899	0.043	0.083	0.075	0.075	0.15	0.043	0	0.258	0.095	0.95	Female	Non-breeder
G86	0.421	0.439	0.298	0.015	0.278	0.139	0.075	0	0	0.203	0.297	0.941	0.192	0.384	0.859	0.808	0.897	0	0.37	0.161	0.321	0.286	0.024	0	0.306	0.119	0.95	Male	Non-breeder
G87	0.354	0.506	0.266	0.03	0.222	0.174	0.081	0	0.021	0.141	0.183	0.914	0.197	0.28	0.85	0.812	0.863	0.222	0.391	0.279	0.163	0.279	0	0.032	0.49	0.094	4.78	Male	Breeding male
G88	0.2	0.2	0.25	0	0.214	0.036	0	0	0.077	0.2	0.5	0.789	0.379	0.379	0.609	0.652	0.87	0.133	0	0.042	0.125	0.125	0.056	0	0.611	0.214	0.95	Female	Non-breeder
G90	0.556	0.556	0.222	0.13	0.167	0.083	0	0.25	0	0.167	0.125	1	0.129	0.355	0.787	0.66	0.723	0.111	0.292	0.412	0.294	0.294	0.229	0	0.5	0.44	1.15	Male	Non-breeder
P18d1	0.15	0.15	0.15	0	0.212	0.154	0	0.043	0	0.06	0.04	0.88	0.141	0.268	0.973	0.919	0.946	0.053	0.107	0.133	0.156	0.2	0.023	0	0.182	0.258	0.05	Unknown	Non-breeder
P27d1	0.286	0.321	0.25	0	0.103	0.051	0.111	0	0	0.129	0.194	0.793	0.158	0.316	0.938	0.969	0.969	0	0.133	0.031	0	0.094	0.023	0.025	0.065	0.036	0.07	Unknown	Non-breeder
P2w1	0.389	0.463	0.352	0.017	0.085	0.064	0.023	0.029	0	0.129	0.129	0.962	0.182	0.291	0.919	0.905	0.877	0.075	0.192	0.032	0.048	0.111	0	0	0.151	0.102	0.04	Unknown	Non-breeder
P30d1	0.077	0.038	0.038	0	0.111	0	0	0	0	0.115	0.154	0.93	0.136	0.295	1	0.839	0.968	0.031	0	0.107	0.107	0.214	0	0	0.062	0.121	0.08	Unknown	Non-breeder
P30d2	0.314	0.298	0.231	0.024	0.124	0.021	0.019	0.03	0	0.048	0.057	0.962	0.185	0.339	0.933	0.858	0.908	0.039	0.049	0.037	0.061	0.061	0.03	0.005	0.145	0.078	0.08	Unknown	Non-breeder
P3y1nbm	0.512	0.659	0.561	0	0.169	0.077	0.048	0.061	0	0.293	0.439	0.889	0.205	0.386	0.957	0.87	0.826	0.164	0.292	0.408	0.429	0.347	0.02	0	0.311	0.315	3	Male	Non-breeder
P4y2	0.696	0.891	0.761	0.035	0.444	0.167	0.143	0.062	0.025	0.2	0.486	0.873	0.277	0.426	0.811	0.717	0.717	0.034	0.5	0.553	0.579	0.711	0.056	0	0.417	0.311	4	Unknown	Non-breeder
P4y3	0.641	0.744	0.667	0.063	0.4	0.167	0.159	0.026	0.014	0.172	0.379	0.903	0.246	0.415	0.803	0.634	0.718	0.077	0.714	0.661	0.786	0.804	0	0	0.466	0.233	4	Unknown	Non-breeder
P5d1	0.052	0.103	0.052	0.018	0.126	0.08	0.027	0	0.013	0.148	0.098	0.91	0.104	0.312	0.905	0.786	0.857	0.038	0.075	0.037	0.047	0.121	0.013	0.01	0.131	0.069	0.01	Unknown	Non-breeder
P5d2	0.111	0.111	0.111	0	0.091	0.227	0	0	0	0.091	0	0.821	0.222	0.222	0.933	0.933	0.9	0	0	0	0	0.267	0	0	0.25	0.182	0.01	Unknown	Non-breeder
P5y1	0.625	0.375	0.75	0.049	0.419	0.323	0.059	0	0	0.32	0.48	1	0.22	0.268	0.611	0.556	0.722	0.059	0	0.538	0.538	0.462	0.064	0.026	0.4	0.269	5	Unknown	Non-breeder
P5y2	0.75	0.708	0.708	0.031	0.4	0.425	0.171	0	0.075	0.18	0.36	1	0.227	0.5	0.781	0.688	0.75	0.182	0.357	0.462	0.462	0.538	0.071	0.017	0.51	0.214	5	Unknown	Non-breeder
P9m11	0.462	0.308	0.462	0	0.2	0.067	0.045	0.1	0	0	0.214	1	0.048	0.19	0.812	0.688	0.938	0.056	0.273	0.667	0.533	0.667	0	0.023	0.389	0.179	0.75	Unknown	Non-breeder
P9m12	0.143	0.429	0.143	0	0.222	0.333	0	0	0	0.2	0.1	0.889	0.182	0.091	1	1	1	0	0.2	0.286	0.429	0.286	0	0	0.429	0.25	0.75	Unknown	Non-breeder
P9m2	0.483	0.448	0.448	0.084	0.169	0.062	0.042	0	0	0.136	0.203	0.881	0.216	0.432	0.724	0.724	0.862	0.042	0.194	0.188	0.25	0.297	0.031	0	0.412	0.128	0.75	Unknown	Non-breeder
P9m3	0.455	0.773	0.818	0	0.167	0.111	0.048	0	0	0.28	0.216	0.962	0.2	0.367	0.8	0.76	0.9	0.031	0.588	0.2	0.2	0.28	0.046	0.022	0.261	0.321	0.75	Unknown	Non-breeder
P9m4	0.375	0.344	0.5	0	0.324	0.135	0.059	0	0.08	0.2	0.16	0.951	0.286	0.257	0.821	0.912	0.853	0.062	0.154	0.19	0.19	0.143	0	0	0.29	0.15	0.75	Unknown	Non-breeder
P9m5	0.1	0.2	0.2	0	0.231	0.077	0	0.111	0	0.286	0	1	0	0.417	0.944	0.722	0.833	0.083	0	0	0.111	0.333	0.111	0	0.333	0	0.75	Unknown	Non-breeder
P9m6	0.444	0.389	0.222	0	0.188	0.031	0.038	0.028	0	0.148	0.222	0.952	0.13	0.174	0.889	0.75	0.889	0	0.167	0.1	0.1	0.1	0	0.02	0.182	0.143	0.75	Unknown	Non-breeder
P9m9	0.435	0.565	0.391	0	0.111	0.083	0.059	0	0	0.235	0.147	0.971	0.143	0.464	0.842	0.842	0.868	0.037	0.357	0.643	0.357	0.786	0	0	0.077	0.333	0.75	Unknown	Non-breeder

## Sheet: Figure 4a - incr. sites
Clock site	Age (years)	DNAm	Pred
JH602046.1_17350732	0.52	0.286	0.181296
JH602046.1_17350737	0.52	0.245	0.181296
JH602046.1_17350746	0.52	0.245	0.181296
JH602053.1_207031	0.52	0.041	0.181296
JH602064.1_2499248	0.52	0.164	0.181296
JH602064.1_2499275	0.52	0.127	0.181296
JH602064.1_2499643	0.52	0	0.181296
JH602064.1_647076	0.52	0	0.181296
JH602068.1_1985096	0.52	0	0.181296
JH602084.1_1734225	0.52	0.024	0.181296
JH602084.1_1734242	0.52	0.244	0.181296
JH602117.1_7740776	0.52	0.149	0.181296
JH602117.1_7740828	0.52	0.209	0.181296
JH602145.1_3955621	0.52	0.047	0.181296
JH602171.1_2075844	0.52	0	0.181296
JH602171.1_2075986	0.52	0.043	0.181296
JH602171.1_2076005	0.52	0.087	0.181296
JH602171.1_2076007	0.52	0.109	0.181296
JH602180.1_4488309	0.52	0.041	0.181296
JH602197.1_2421533	0.52	0	0.181296
JH602218.1_751022	0.52	0.44	0.181296
JH602239.1_273947	0.52	0.083	0.181296
JH602046.1_17350732	0.52	0.5	0.181296
JH602046.1_17350737	0.52	0.5	0.181296
JH602046.1_17350746	0.52	0.333	0.181296
JH602053.1_207031	0.52	0	0.181296
JH602064.1_2499248	0.52	0.4	0.181296
JH602064.1_2499275	0.52	0.1	0.181296
JH602064.1_2499643	0.52	0.222	0.181296
JH602064.1_647076	0.52	0	0.181296
JH602068.1_1985096	0.52	0	0.181296
JH602084.1_1734225	0.52	0.167	0.181296
JH602084.1_1734242	0.52	0.167	0.181296
JH602117.1_7740776	0.52	0	0.181296
JH602117.1_7740828	0.52	0.375	0.181296
JH602145.1_3955621	0.52	0.167	0.181296
JH602171.1_2075844	0.52	0.143	0.181296
JH602171.1_2075986	0.52	0.143	0.181296
JH602171.1_2076005	0.52	0.143	0.181296
JH602171.1_2076007	0.52	0.429	0.181296
JH602180.1_4488309	0.52	0	0.181296
JH602197.1_2421533	0.52	0	0.181296
JH602218.1_751022	0.52	0.429	0.181296
JH602239.1_273947	0.52	0.286	0.181296
JH602046.1_17350732	0.52	0.556	0.181296
JH602046.1_17350737	0.52	0.333	0.181296
JH602046.1_17350746	0.52	0.296	0.181296
JH602053.1_207031	0.52	0	0.181296
JH602064.1_2499248	0.52	0.182	0.181296
JH602064.1_2499275	0.52	0	0.181296
JH602064.1_2499643	0.52	0	0.181296
JH602064.1_647076	0.52	0.087	0.181296
JH602068.1_1985096	0.52	0	0.181296
JH602084.1_1734225	0.52	0.259	0.181296
JH602084.1_1734242	0.52	0.296	0.181296
JH602117.1_7740776	0.52	0.078	0.181296
JH602117.1_7740828	0.52	0.235	0.181296
JH602145.1_3955621	0.52	0.047	0.181296
JH602171.1_2075844	0.52	0.167	0.181296
JH602171.1_2075986	0.52	0.182	0.181296
JH602171.1_2076005	0.52	0.242	0.181296
JH602171.1_2076007	0.52	0.242	0.181296
JH602180.1_4488309	0.52	0.107	0.181296
JH602197.1_2421533	0.52	0	0.181296
JH602218.1_751022	0.52	0.39	0.181296
JH602239.1_273947	0.52	0.175	0.181296
JH602046.1_17350732	1.43	0.481	0.207522
JH602046.1_17350737	1.43	0.426	0.207522
JH602046.1_17350746	1.43	0.5	0.207522
JH602053.1_207031	1.43	0.052	0.207522
JH602064.1_2499248	1.43	0.255	0.207522
JH602064.1_2499275	1.43	0.145	0.207522
JH602064.1_2499643	1.43	0.018	0.207522
JH602064.1_647076	1.43	0.086	0.207522
JH602068.1_1985096	1.43	0.119	0.207522
JH602084.1_1734225	1.43	0.094	0.207522
JH602084.1_1734242	1.43	0.189	0.207522
JH602117.1_7740776	1.43	0.184	0.207522
JH602117.1_7740828	1.43	0.355	0.207522
JH602145.1_3955621	1.43	0.036	0.207522
JH602171.1_2075844	1.43	0.5	0.207522
JH602171.1_2075986	1.43	0.185	0.207522
JH602171.1_2076005	1.43	0.37	0.207522
JH602171.1_2076007	1.43	0.389	0.207522
JH602180.1_4488309	1.43	0.012	0.207522
JH602197.1_2421533	1.43	0.008	0.207522
JH602218.1_751022	1.43	0.414	0.207522
JH602239.1_273947	1.43	0.175	0.207522
JH602046.1_17350732	3.98	0.429	0.281012
JH602046.1_17350737	3.98	0.679	0.281012
JH602046.1_17350746	3.98	0.857	0.281012
JH602053.1_207031	3.98	0.1	0.281012
JH602064.1_2499248	3.98	0.39	0.281012
JH602064.1_2499275	3.98	0.171	0.281012
JH602064.1_2499643	3.98	0.061	0.281012
JH602064.1_647076	3.98	0.056	0.281012
JH602068.1_1985096	3.98	0.036	0.281012
JH602084.1_1734225	3.98	0.238	0.281012
JH602084.1_1734242	3.98	0.381	0.281012
JH602117.1_7740776	3.98	0.312	0.281012
JH602117.1_7740828	3.98	0.531	0.281012
JH602145.1_3955621	3.98	0.071	0.281012
JH602171.1_2075844	3.98	0.76	0.281012
JH602171.1_2075986	3.98	0.411	0.281012
JH602171.1_2076005	3.98	0.536	0.281012
JH602171.1_2076007	3.98	0.429	0.281012
JH602180.1_4488309	3.98	0.051	0.281012
JH602197.1_2421533	3.98	0.013	0.281012
JH602218.1_751022	3.98	0.424	0.281012
JH602239.1_273947	3.98	0.147	0.281012
JH602046.1_17350732	3.98	0.6	0.281012
JH602046.1_17350737	3.98	0.6	0.281012
JH602046.1_17350746	3.98	0.4	0.281012
JH602053.1_207031	3.98	0	0.281012
JH602064.1_2499248	3.98	0.182	0.281012
JH602064.1_2499275	3.98	0.182	0.281012
JH602064.1_2499643	3.98	0.2	0.281012
JH602064.1_647076	3.98	0	0.281012
JH602068.1_1985096	3.98	0	0.281012
JH602084.1_1734225	3.98	0.444	0.281012
JH602084.1_1734242	3.98	0	0.281012
JH602117.1_7740776	3.98	0.2	0.281012
JH602117.1_7740828	3.98	0.8	0.281012
JH602145.1_3955621	3.98	0.2	0.281012
JH602171.1_2075844	3.98	0.333	0.281012
JH602171.1_2075986	3.98	0.3	0.281012
JH602171.1_2076005	3.98	0.3	0.281012
JH602171.1_2076007	3.98	0.3	0.281012
JH602180.1_4488309	3.98	0	0.281012
JH602197.1_2421533	3.98	0	0.281012
JH602218.1_751022	3.98	0.5	0.281012
JH602239.1_273947	3.98	0.154	0.281012
JH602046.1_17350732	7.62	0.6	0.385916
JH602046.1_17350737	7.62	0.8	0.385916
JH602046.1_17350746	7.62	0.6	0.385916
JH602053.1_207031	7.62	0.025	0.385916
JH602064.1_2499248	7.62	0.622	0.385916
JH602064.1_2499275	7.62	0.324	0.385916
JH602064.1_2499643	7.62	0.03	0.385916
JH602064.1_647076	7.62	0.13	0.385916
JH602068.1_1985096	7.62	0	0.385916
JH602084.1_1734225	7.62	0.333	0.385916
JH602084.1_1734242	7.62	0.389	0.385916
JH602117.1_7740776	7.62	0.246	0.385916
JH602117.1_7740828	7.62	0.474	0.385916
JH602145.1_3955621	7.62	0.146	0.385916
JH602171.1_2075844	7.62	0.5	0.385916
JH602171.1_2075986	7.62	0.704	0.385916
JH602171.1_2076005	7.62	0.63	0.385916
JH602171.1_2076007	7.62	0.667	0.385916
JH602180.1_4488309	7.62	0.127	0.385916
JH602197.1_2421533	7.62	0	0.385916
JH602218.1_751022	7.62	0.377	0.385916
JH602239.1_273947	7.62	0.267	0.385916
JH602046.1_17350732	5.03	0.696	0.311273
JH602046.1_17350737	5.03	0.571	0.311273
JH602046.1_17350746	5.03	0.482	0.311273
JH602053.1_207031	5.03	0.038	0.311273
JH602064.1_2499248	5.03	0.373	0.311273
JH602064.1_2499275	5.03	0.216	0.311273
JH602064.1_2499643	5.03	0	0.311273
JH602064.1_647076	5.03	0.095	0.311273
JH602068.1_1985096	5.03	0.019	0.311273
JH602084.1_1734225	5.03	0.127	0.311273
JH602084.1_1734242	5.03	0.327	0.311273
JH602117.1_7740776	5.03	0.329	0.311273
JH602117.1_7740828	5.03	0.329	0.311273
JH602145.1_3955621	5.03	0.195	0.311273
JH602171.1_2075844	5.03	0.333	0.311273
JH602171.1_2075986	5.03	0.275	0.311273
JH602171.1_2076005	5.03	0.375	0.311273
JH602171.1_2076007	5.03	0.55	0.311273
JH602180.1_4488309	5.03	0.098	0.311273
JH602197.1_2421533	5.03	0.019	0.311273
JH602218.1_751022	5.03	0.415	0.311273
JH602239.1_273947	5.03	0.151	0.311273
JH602046.1_17350732	6.47	0.656	0.352773
JH602046.1_17350737	6.47	0.812	0.352773
JH602046.1_17350746	6.47	0.656	0.352773
JH602053.1_207031	6.47	0.103	0.352773
JH602064.1_2499248	6.47	0.628	0.352773
JH602064.1_2499275	6.47	0.093	0.352773
JH602064.1_2499643	6.47	0.083	0.352773
JH602064.1_647076	6.47	0.091	0.352773
JH602068.1_1985096	6.47	0	0.352773
JH602084.1_1734225	6.47	0.25	0.352773
JH602084.1_1734242	6.47	0.523	0.352773
JH602117.1_7740776	6.47	0.344	0.352773
JH602117.1_7740828	6.47	0.541	0.352773
JH602145.1_3955621	6.47	0.438	0.352773
JH602171.1_2075844	6.47	0.421	0.352773
JH602171.1_2075986	6.47	0.367	0.352773
JH602171.1_2076005	6.47	0.3	0.352773
JH602171.1_2076007	6.47	0.433	0.352773
JH602180.1_4488309	6.47	0.019	0.352773
JH602197.1_2421533	6.47	0	0.352773
JH602218.1_751022	6.47	0.415	0.352773
JH602239.1_273947	6.47	0.297	0.352773
JH602046.1_17350732	6.44	0.705	0.351909
JH602046.1_17350737	6.44	0.754	0.351909
JH602046.1_17350746	6.44	0.738	0.351909
JH602053.1_207031	6.44	0.069	0.351909
JH602064.1_2499248	6.44	0.435	0.351909
JH602064.1_2499275	6.44	0.319	0.351909
JH602064.1_2499643	6.44	0.239	0.351909
JH602064.1_647076	6.44	0.109	0.351909
JH602068.1_1985096	6.44	0.045	0.351909
JH602084.1_1734225	6.44	0.329	0.351909
JH602084.1_1734242	6.44	0.444	0.351909
JH602117.1_7740776	6.44	0.215	0.351909
JH602117.1_7740828	6.44	0.405	0.351909
JH602145.1_3955621	6.44	0.203	0.351909
JH602171.1_2075844	6.44	0.5	0.351909
JH602171.1_2075986	6.44	0.562	0.351909
JH602171.1_2076005	6.44	0.493	0.351909
JH602171.1_2076007	6.44	0.548	0.351909
JH602180.1_4488309	6.44	0.083	0.351909
JH602197.1_2421533	6.44	0.02	0.351909
JH602218.1_751022	6.44	0.365	0.351909
JH602239.1_273947	6.44	0.258	0.351909
JH602046.1_17350732	6.47	0.733	0.352773
JH602046.1_17350737	6.47	0.933	0.352773
JH602046.1_17350746	6.47	0.6	0.352773
JH602053.1_207031	6.47	0.053	0.352773
JH602064.1_2499248	6.47	0.478	0.352773
JH602064.1_2499275	6.47	0.348	0.352773
JH602064.1_2499643	6.47	0.107	0.352773
JH602064.1_647076	6.47	0.111	0.352773
JH602068.1_1985096	6.47	0.043	0.352773
JH602084.1_1734225	6.47	0.255	0.352773
JH602084.1_1734242	6.47	0.447	0.352773
JH602117.1_7740776	6.47	0.356	0.352773
JH602117.1_7740828	6.47	0.778	0.352773
JH602145.1_3955621	6.47	0.071	0.352773
JH602171.1_2075844	6.47	0.357	0.352773
JH602171.1_2075986	6.47	0.484	0.352773
JH602171.1_2076005	6.47	0.438	0.352773
JH602171.1_2076007	6.47	0.594	0.352773
JH602180.1_4488309	6.47	0.036	0.352773
JH602197.1_2421533	6.47	0	0.352773
JH602218.1_751022	6.47	0.436	0.352773
JH602239.1_273947	6.47	0.417	0.352773
JH602046.1_17350732	10.05	0.81	0.455948
JH602046.1_17350737	10.05	0.9	0.455948
JH602046.1_17350746	10.05	0.82	0.455948
JH602053.1_207031	10.05	0.127	0.455948
JH602064.1_2499248	10.05	0.505	0.455948
JH602064.1_2499275	10.05	0.277	0.455948
JH602064.1_2499643	10.05	0.169	0.455948
JH602064.1_647076	10.05	0.303	0.455948
JH602068.1_1985096	10.05	0.014	0.455948
JH602084.1_1734225	10.05	0.402	0.455948
JH602084.1_1734242	10.05	0.515	0.455948
JH602117.1_7740776	10.05	0.245	0.455948
JH602117.1_7740828	10.05	0.439	0.455948
JH602145.1_3955621	10.05	0.25	0.455948
JH602171.1_2075844	10.05	0.634	0.455948
JH602171.1_2075986	10.05	0.463	0.455948
JH602171.1_2076005	10.05	0.61	0.455948
JH602171.1_2076007	10.05	0.476	0.455948
JH602180.1_4488309	10.05	0.047	0.455948
JH602197.1_2421533	10.05	0.044	0.455948
JH602218.1_751022	10.05	0.371	0.455948
JH602239.1_273947	10.05	0.266	0.455948
JH602046.1_17350732	10.48	0.646	0.46834
JH602046.1_17350737	10.48	0.646	0.46834
JH602046.1_17350746	10.48	0.562	0.46834
JH602053.1_207031	10.48	0.1	0.46834
JH602064.1_2499248	10.48	0.62	0.46834
JH602064.1_2499275	10.48	0.451	0.46834
JH602064.1_2499643	10.48	0.312	0.46834
JH602064.1_647076	10.48	0.143	0.46834
JH602068.1_1985096	10.48	0.057	0.46834
JH602084.1_1734225	10.48	0.396	0.46834
JH602084.1_1734242	10.48	0.396	0.46834
JH602117.1_7740776	10.48	0.364	0.46834
JH602117.1_7740828	10.48	0.494	0.46834
JH602145.1_3955621	10.48	0.192	0.46834
JH602171.1_2075844	10.48	0.517	0.46834
JH602171.1_2075986	10.48	0.537	0.46834
JH602171.1_2076005	10.48	0.537	0.46834
JH602171.1_2076007	10.48	0.567	0.46834
JH602180.1_4488309	10.48	0.067	0.46834
JH602197.1_2421533	10.48	0.047	0.46834
JH602218.1_751022	10.48	0.541	0.46834
JH602239.1_273947	10.48	0.397	0.46834
JH602046.1_17350732	1.92	0.486	0.221644
JH602046.1_17350737	1.92	0.568	0.221644
JH602046.1_17350746	1.92	0.405	0.221644
JH602053.1_207031	1.92	0	0.221644
JH602064.1_2499248	1.92	0.333	0.221644
JH602064.1_2499275	1.92	0.081	0.221644
JH602064.1_2499643	1.92	0.025	0.221644
JH602064.1_647076	1.92	0.024	0.221644
JH602068.1_1985096	1.92	0.077	0.221644
JH602084.1_1734225	1.92	0.294	0.221644
JH602084.1_1734242	1.92	0.353	0.221644
JH602117.1_7740776	1.92	0.306	0.221644
JH602117.1_7740828	1.92	0.278	0.221644
JH602145.1_3955621	1.92	0.042	0.221644
JH602171.1_2075844	1.92	0.385	0.221644
JH602171.1_2075986	1.92	0.297	0.221644
JH602171.1_2076005	1.92	0.459	0.221644
JH602171.1_2076007	1.92	0.459	0.221644
JH602180.1_4488309	1.92	0	0.221644
JH602197.1_2421533	1.92	0.023	0.221644
JH602218.1_751022	1.92	0.355	0.221644
JH602239.1_273947	1.92	0.031	0.221644
JH602046.1_17350732	4.37	0.571	0.292252
JH602046.1_17350737	4.37	0.667	0.292252
JH602046.1_17350746	4.37	0.429	0.292252
JH602053.1_207031	4.37	0	0.292252
JH602064.1_2499248	4.37	0.286	0.292252
JH602064.1_2499275	4.37	0.095	0.292252
JH602064.1_2499643	4.37	0	0.292252
JH602064.1_647076	4.37	0.217	0.292252
JH602068.1_1985096	4.37	0.05	0.292252
JH602084.1_1734225	4.37	0.389	0.292252
JH602084.1_1734242	4.37	0.389	0.292252
JH602117.1_7740776	4.37	0.182	0.292252
JH602117.1_7740828	4.37	0.636	0.292252
JH602145.1_3955621	4.37	0.214	0.292252
JH602171.1_2075844	4.37	0.562	0.292252
JH602171.1_2075986	4.37	0.55	0.292252
JH602171.1_2076005	4.37	0.55	0.292252
JH602171.1_2076007	4.37	0.55	0.292252
JH602180.1_4488309	4.37	0	0.292252
JH602197.1_2421533	4.37	0	0.292252
JH602218.1_751022	4.37	0.375	0.292252
JH602239.1_273947	4.37	0.333	0.292252
JH602046.1_17350732	4.08	0.8	0.283894
JH602046.1_17350737	4.08	0.633	0.283894
JH602046.1_17350746	4.08	0.6	0.283894
JH602053.1_207031	4.08	0.061	0.283894
JH602064.1_2499248	4.08	0.24	0.283894
JH602064.1_2499275	4.08	0.04	0.283894
JH602064.1_2499643	4.08	0	0.283894
JH602064.1_647076	4.08	0.222	0.283894
JH602068.1_1985096	4.08	0.1	0.283894
JH602084.1_1734225	4.08	0.111	0.283894
JH602084.1_1734242	4.08	0.259	0.283894
JH602117.1_7740776	4.08	0.25	0.283894
JH602117.1_7740828	4.08	0.429	0.283894
JH602145.1_3955621	4.08	0.172	0.283894
JH602171.1_2075844	4.08	0.385	0.283894
JH602171.1_2075986	4.08	0.28	0.283894
JH602171.1_2076005	4.08	0.44	0.283894
JH602171.1_2076007	4.08	0.36	0.283894
JH602180.1_4488309	4.08	0.044	0.283894
JH602197.1_2421533	4.08	0	0.283894
JH602218.1_751022	4.08	0.258	0.283894
JH602239.1_273947	4.08	0.111	0.283894
JH602046.1_17350732	2.12	0.909	0.227408
JH602046.1_17350737	2.12	0.818	0.227408
JH602046.1_17350746	2.12	0.818	0.227408
JH602053.1_207031	2.12	0.042	0.227408
JH602064.1_2499248	2.12	0.545	0.227408
JH602064.1_2499275	2.12	0	0.227408
JH602064.1_2499643	2.12	0	0.227408
JH602064.1_647076	2.12	0	0.227408
JH602068.1_1985096	2.12	0	0.227408
JH602084.1_1734225	2.12	0.077	0.227408
JH602084.1_1734242	2.12	0.385	0.227408
JH602117.1_7740776	2.12	0	0.227408
JH602117.1_7740828	2.12	0.6	0.227408
JH602145.1_3955621	2.12	0	0.227408
JH602171.1_2075844	2.12	0.364	0.227408
JH602171.1_2075986	2.12	0.286	0.227408
JH602171.1_2076005	2.12	0.571	0.227408
JH602171.1_2076007	2.12	0.786	0.227408
JH602180.1_4488309	2.12	0	0.227408
JH602197.1_2421533	2.12	0	0.227408
JH602218.1_751022	2.12	0.429	0.227408
JH602239.1_273947	2.12	0.385	0.227408
JH602046.1_17350732	1.92	0.9	0.221644
JH602046.1_17350737	1.92	0.9	0.221644
JH602046.1_17350746	1.92	0.4	0.221644
JH602053.1_207031	1.92	0.071	0.221644
JH602064.1_2499248	1.92	0.417	0.221644
JH602064.1_2499275	1.92	0.167	0.221644
JH602064.1_2499643	1.92	0	0.221644
JH602064.1_647076	1.92	0	0.221644
JH602068.1_1985096	1.92	0	0.221644
JH602084.1_1734225	1.92	0.111	0.221644
JH602084.1_1734242	1.92	0.222	0.221644
JH602117.1_7740776	1.92	0.1	0.221644
JH602117.1_7740828	1.92	0.4	0.221644
JH602145.1_3955621	1.92	0.077	0.221644
JH602171.1_2075844	1.92	0.5	0.221644
JH602171.1_2075986	1.92	0.5	0.221644
JH602171.1_2076005	1.92	0.5	0.221644
JH602171.1_2076007	1.92	0.5	0.221644
JH602180.1_4488309	1.92	0	0.221644
JH602197.1_2421533	1.92	0	0.221644
JH602218.1_751022	1.92	0.143	0.221644
JH602239.1_273947	1.92	0.188	0.221644
JH602046.1_17350732	2.12	0.553	0.227408
JH602046.1_17350737	2.12	0.618	0.227408
JH602046.1_17350746	2.12	0.512	0.227408
JH602053.1_207031	2.12	0.034	0.227408
JH602064.1_2499248	2.12	0.371	0.227408
JH602064.1_2499275	2.12	0.244	0.227408
JH602064.1_2499643	2.12	0.062	0.227408
JH602064.1_647076	2.12	0.055	0.227408
JH602068.1_1985096	2.12	0	0.227408
JH602084.1_1734225	2.12	0.378	0.227408
JH602084.1_1734242	2.12	0.392	0.227408
JH602117.1_7740776	2.12	0.27	0.227408
JH602117.1_7740828	2.12	0.509	0.227408
JH602145.1_3955621	2.12	0.059	0.227408
JH602171.1_2075844	2.12	0.47	0.227408
JH602171.1_2075986	2.12	0.182	0.227408
JH602171.1_2076005	2.12	0.205	0.227408
JH602171.1_2076007	2.12	0.386	0.227408
JH602180.1_4488309	2.12	0.027	0.227408
JH602197.1_2421533	2.12	0.022	0.227408
JH602218.1_751022	2.12	0.323	0.227408
JH602239.1_273947	2.12	0.153	0.227408
JH602046.1_17350732	2.12	0.63	0.227408
JH602046.1_17350737	2.12	0.926	0.227408
JH602046.1_17350746	2.12	0.593	0.227408
JH602053.1_207031	2.12	0	0.227408
JH602064.1_2499248	2.12	0.043	0.227408
JH602064.1_2499275	2.12	0.13	0.227408
JH602064.1_2499643	2.12	0	0.227408
JH602064.1_647076	2.12	0.038	0.227408
JH602068.1_1985096	2.12	0	0.227408
JH602084.1_1734225	2.12	0.375	0.227408
JH602084.1_1734242	2.12	0.25	0.227408
JH602117.1_7740776	2.12	0.069	0.227408
JH602117.1_7740828	2.12	0.345	0.227408
JH602145.1_3955621	2.12	0.118	0.227408
JH602171.1_2075844	2.12	0.263	0.227408
JH602171.1_2075986	2.12	0.25	0.227408
JH602171.1_2076005	2.12	0.35	0.227408
JH602171.1_2076007	2.12	0.45	0.227408
JH602180.1_4488309	2.12	0.051	0.227408
JH602197.1_2421533	2.12	0	0.227408
JH602218.1_751022	2.12	0.111	0.227408
JH602239.1_273947	2.12	0.143	0.227408
JH602046.1_17350732	5.39	0.846	0.321648
JH602046.1_17350737	5.39	0.923	0.321648
JH602046.1_17350746	5.39	0.731	0.321648
JH602053.1_207031	5.39	0	0.321648
JH602064.1_2499248	5.39	0.526	0.321648
JH602064.1_2499275	5.39	0.316	0.321648
JH602064.1_2499643	5.39	0	0.321648
JH602064.1_647076	5.39	0.231	0.321648
JH602068.1_1985096	5.39	0	0.321648
JH602084.1_1734225	5.39	0.125	0.321648
JH602084.1_1734242	5.39	0.5	0.321648
JH602117.1_7740776	5.39	0.207	0.321648
JH602117.1_7740828	5.39	0.5	0.321648
JH602145.1_3955621	5.39	0.158	0.321648
JH602171.1_2075844	5.39	0.583	0.321648
JH602171.1_2075986	5.39	0.444	0.321648
JH602171.1_2076005	5.39	0.222	0.321648
JH602171.1_2076007	5.39	0.444	0.321648
JH602180.1_4488309	5.39	0.048	0.321648
JH602197.1_2421533	5.39	0	0.321648
JH602218.1_751022	5.39	0.562	0.321648
JH602239.1_273947	5.39	0.333	0.321648
JH602046.1_17350732	2.12	0.5	0.227408
JH602046.1_17350737	2.12	0.679	0.227408
JH602046.1_17350746	2.12	0.583	0.227408
JH602053.1_207031	2.12	0.054	0.227408
JH602064.1_2499248	2.12	0.106	0.227408
JH602064.1_2499275	2.12	0.141	0.227408
JH602064.1_2499643	2.12	0.016	0.227408
JH602064.1_647076	2.12	0.05	0.227408
JH602068.1_1985096	2.12	0	0.227408
JH602084.1_1734225	2.12	0.147	0.227408
JH602084.1_1734242	2.12	0.32	0.227408
JH602117.1_7740776	2.12	0.108	0.227408
JH602117.1_7740828	2.12	0.28	0.227408
JH602145.1_3955621	2.12	0.034	0.227408
JH602171.1_2075844	2.12	0.19	0.227408
JH602171.1_2075986	2.12	0.095	0.227408
JH602171.1_2076005	2.12	0.214	0.227408
JH602171.1_2076007	2.12	0.31	0.227408
JH602180.1_4488309	2.12	0.068	0.227408
JH602197.1_2421533	2.12	0	0.227408
JH602218.1_751022	2.12	0.338	0.227408
JH602239.1_273947	2.12	0.232	0.227408
JH602046.1_17350732	7.83	0.661	0.391968
JH602046.1_17350737	7.83	0.758	0.391968
JH602046.1_17350746	7.83	0.806	0.391968
JH602053.1_207031	7.83	0.053	0.391968
JH602064.1_2499248	7.83	0.545	0.391968
JH602064.1_2499275	7.83	0.318	0.391968
JH602064.1_2499643	7.83	0.227	0.391968
JH602064.1_647076	7.83	0.17	0.391968
JH602068.1_1985096	7.83	0	0.391968
JH602084.1_1734225	7.83	0.537	0.391968
JH602084.1_1734242	7.83	0.63	0.391968
JH602117.1_7740776	7.83	0.28	0.391968
JH602117.1_7740828	7.83	0.441	0.391968
JH602145.1_3955621	7.83	0.172	0.391968
JH602171.1_2075844	7.83	0.62	0.391968
JH602171.1_2075986	7.83	0.613	0.391968
JH602171.1_2076005	7.83	0.581	0.391968
JH602171.1_2076007	7.83	0.71	0.391968
JH602180.1_4488309	7.83	0.098	0.391968
JH602197.1_2421533	7.83	0.037	0.391968
JH602218.1_751022	7.83	0.612	0.391968
JH602239.1_273947	7.83	0.207	0.391968
JH602046.1_17350732	4.8	0.72	0.304645
JH602046.1_17350737	4.8	0.742	0.304645
JH602046.1_17350746	4.8	0.656	0.304645
JH602053.1_207031	4.8	0.017	0.304645
JH602064.1_2499248	4.8	0.323	0.304645
JH602064.1_2499275	4.8	0.113	0.304645
JH602064.1_2499643	4.8	0.105	0.304645
JH602064.1_647076	4.8	0.132	0.304645
JH602068.1_1985096	4.8	0.051	0.304645
JH602084.1_1734225	4.8	0.182	0.304645
JH602084.1_1734242	4.8	0.227	0.304645
JH602117.1_7740776	4.8	0.235	0.304645
JH602117.1_7740828	4.8	0.496	0.304645
JH602145.1_3955621	4.8	0.148	0.304645
JH602171.1_2075844	4.8	0.4	0.304645
JH602171.1_2075986	4.8	0.456	0.304645
JH602171.1_2076005	4.8	0.386	0.304645
JH602171.1_2076007	4.8	0.579	0.304645
JH602180.1_4488309	4.8	0.017	0.304645
JH602197.1_2421533	4.8	0.02	0.304645
JH602218.1_751022	4.8	0.315	0.304645
JH602239.1_273947	4.8	0.253	0.304645
JH602046.1_17350732	4.08	0.684	0.283894
JH602046.1_17350737	4.08	0.711	0.283894
JH602046.1_17350746	4.08	0.421	0.283894
JH602053.1_207031	4.08	0.02	0.283894
JH602064.1_2499248	4.08	0.345	0.283894
JH602064.1_2499275	4.08	0.138	0.283894
JH602064.1_2499643	4.08	0.13	0.283894
JH602064.1_647076	4.08	0.067	0.283894
JH602068.1_1985096	4.08	0.045	0.283894
JH602084.1_1734225	4.08	0.091	0.283894
JH602084.1_1734242	4.08	0.273	0.283894
JH602117.1_7740776	4.08	0.167	0.283894
JH602117.1_7740828	4.08	0.286	0.283894
JH602145.1_3955621	4.08	0.227	0.283894
JH602171.1_2075844	4.08	0.577	0.283894
JH602171.1_2075986	4.08	0.364	0.283894
JH602171.1_2076005	4.08	0.381	0.283894
JH602171.1_2076007	4.08	0.455	0.283894
JH602180.1_4488309	4.08	0.016	0.283894
JH602197.1_2421533	4.08	0	0.283894
JH602218.1_751022	4.08	0.345	0.283894
JH602239.1_273947	4.08	0.308	0.283894
JH602046.1_17350732	4.29	0.684	0.289946
JH602046.1_17350737	4.29	0.579	0.289946
JH602046.1_17350746	4.29	0.526	0.289946
JH602053.1_207031	4.29	0.053	0.289946
JH602064.1_2499248	4.29	0.474	0.289946
JH602064.1_2499275	4.29	0.316	0.289946
JH602064.1_2499643	4.29	0	0.289946
JH602064.1_647076	4.29	0	0.289946
JH602068.1_1985096	4.29	0	0.289946
JH602084.1_1734225	4.29	0.308	0.289946
JH602084.1_1734242	4.29	0.308	0.289946
JH602117.1_7740776	4.29	0.333	0.289946
JH602117.1_7740828	4.29	0.444	0.289946
JH602145.1_3955621	4.29	0	0.289946
JH602171.1_2075844	4.29	0.4	0.289946
JH602171.1_2075986	4.29	0.435	0.289946
JH602171.1_2076005	4.29	0.478	0.289946
JH602171.1_2076007	4.29	0.435	0.289946
JH602180.1_4488309	4.29	0	0.289946
JH602197.1_2421533	4.29	0	0.289946
JH602218.1_751022	4.29	0.364	0.289946
JH602239.1_273947	4.29	0.231	0.289946
JH602046.1_17350732	3.36	0.314	0.263144
JH602046.1_17350737	3.36	0.429	0.263144
JH602046.1_17350746	3.36	0.429	0.263144
JH602053.1_207031	3.36	0	0.263144
JH602064.1_2499248	3.36	0.407	0.263144
JH602064.1_2499275	3.36	0.111	0.263144
JH602064.1_2499643	3.36	0.031	0.263144
JH602064.1_647076	3.36	0.048	0.263144
JH602068.1_1985096	3.36	0.059	0.263144
JH602084.1_1734225	3.36	0.349	0.263144
JH602084.1_1734242	3.36	0.302	0.263144
JH602117.1_7740776	3.36	0.2	0.263144
JH602117.1_7740828	3.36	0.467	0.263144
JH602145.1_3955621	3.36	0.036	0.263144
JH602171.1_2075844	3.36	0.2	0.263144
JH602171.1_2075986	3.36	0.4	0.263144
JH602171.1_2076005	3.36	0.429	0.263144
JH602171.1_2076007	3.36	0.486	0.263144
JH602180.1_4488309	3.36	0.109	0.263144
JH602197.1_2421533	3.36	0	0.263144
JH602218.1_751022	3.36	0.394	0.263144
JH602239.1_273947	3.36	0.111	0.263144
JH602046.1_17350732	4.51	0.556	0.296287
JH602046.1_17350737	4.51	0.778	0.296287
JH602046.1_17350746	4.51	0.444	0.296287
JH602053.1_207031	4.51	0.118	0.296287
JH602064.1_2499248	4.51	0.5	0.296287
JH602064.1_2499275	4.51	0.4	0.296287
JH602064.1_2499643	4.51	0.091	0.296287
JH602064.1_647076	4.51	0.2	0.296287
JH602068.1_1985096	4.51	0	0.296287
JH602084.1_1734225	4.51	0.083	0.296287
JH602084.1_1734242	4.51	0.333	0.296287
JH602117.1_7740776	4.51	0.333	0.296287
JH602117.1_7740828	4.51	0.5	0.296287
JH602145.1_3955621	4.51	0.333	0.296287
JH602171.1_2075844	4.51	0	0.296287
JH602171.1_2075986	4.51	0.55	0.296287
JH602171.1_2076005	4.51	0.55	0.296287
JH602171.1_2076007	4.51	0.6	0.296287
JH602180.1_4488309	4.51	0	0.296287
JH602197.1_2421533	4.51	0.029	0.296287
JH602218.1_751022	4.51	0.3	0.296287
JH602239.1_273947	4.51	0.091	0.296287
JH602046.1_17350732	4.29	0.467	0.289946
JH602046.1_17350737	4.29	0.533	0.289946
JH602046.1_17350746	4.29	0.667	0.289946
JH602053.1_207031	4.29	0.179	0.289946
JH602064.1_2499248	4.29	0.435	0.289946
JH602064.1_2499275	4.29	0.087	0.289946
JH602064.1_2499643	4.29	0.167	0.289946
JH602064.1_647076	4.29	0.067	0.289946
JH602068.1_1985096	4.29	0	0.289946
JH602084.1_1734225	4.29	0	0.289946
JH602084.1_1734242	4.29	0.417	0.289946
JH602117.1_7740776	4.29	0.3	0.289946
JH602117.1_7740828	4.29	0.5	0.289946
JH602145.1_3955621	4.29	0.529	0.289946
JH602171.1_2075844	4.29	0.727	0.289946
JH602171.1_2075986	4.29	0.182	0.289946
JH602171.1_2076005	4.29	0.273	0.289946
JH602171.1_2076007	4.29	0.727	0.289946
JH602180.1_4488309	4.29	0.087	0.289946
JH602197.1_2421533	4.29	0.083	0.289946
JH602218.1_751022	4.29	0.421	0.289946
JH602239.1_273947	4.29	0.263	0.289946
JH602046.1_17350732	11.59	0.75	0.50033
JH602046.1_17350737	11.59	0.875	0.50033
JH602046.1_17350746	11.59	0.708	0.50033
JH602053.1_207031	11.59	0.262	0.50033
JH602064.1_2499248	11.59	0.593	0.50033
JH602064.1_2499275	11.59	0.111	0.50033
JH602064.1_2499643	11.59	0.136	0.50033
JH602064.1_647076	11.59	0.467	0.50033
JH602068.1_1985096	11.59	0.184	0.50033
JH602084.1_1734225	11.59	0.625	0.50033
JH602084.1_1734242	11.59	0.375	0.50033
JH602117.1_7740776	11.59	0.278	0.50033
JH602117.1_7740828	11.59	0.556	0.50033
JH602145.1_3955621	11.59	0.444	0.50033
JH602171.1_2075844	11.59	0.667	0.50033
JH602171.1_2075986	11.59	0.565	0.50033
JH602171.1_2076005	11.59	0.652	0.50033
JH602171.1_2076007	11.59	0.696	0.50033
JH602180.1_4488309	11.59	0.281	0.50033
JH602197.1_2421533	11.59	0.098	0.50033
JH602218.1_751022	11.59	0.385	0.50033
JH602239.1_273947	11.59	0.556	0.50033
JH602046.1_17350732	2	0.64	0.223949
JH602046.1_17350737	2	0.68	0.223949
JH602046.1_17350746	2	0.48	0.223949
JH602053.1_207031	2	0	0.223949
JH602064.1_2499248	2	0.273	0.223949
JH602064.1_2499275	2	0.273	0.223949
JH602064.1_2499643	2	0	0.223949
JH602064.1_647076	2	0	0.223949
JH602068.1_1985096	2	0	0.223949
JH602084.1_1734225	2	0.105	0.223949
JH602084.1_1734242	2	0.474	0.223949
JH602117.1_7740776	2	0.189	0.223949
JH602117.1_7740828	2	0.405	0.223949
JH602145.1_3955621	2	0.034	0.223949
JH602171.1_2075844	2	0.5	0.223949
JH602171.1_2075986	2	0.176	0.223949
JH602171.1_2076005	2	0.353	0.223949
JH602171.1_2076007	2	0.471	0.223949
JH602180.1_4488309	2	0.07	0.223949
JH602197.1_2421533	2	0	0.223949
JH602218.1_751022	2	0.333	0.223949
JH602239.1_273947	2	0.286	0.223949
JH602046.1_17350732	4.8	0.75	0.304645
JH602046.1_17350737	4.8	0.75	0.304645
JH602046.1_17350746	4.8	0.812	0.304645
JH602053.1_207031	4.8	0.086	0.304645
JH602064.1_2499248	4.8	0.433	0.304645
JH602064.1_2499275	4.8	0.233	0.304645
JH602064.1_2499643	4.8	0.167	0.304645
JH602064.1_647076	4.8	0	0.304645
JH602068.1_1985096	4.8	0	0.304645
JH602084.1_1734225	4.8	0.167	0.304645
JH602084.1_1734242	4.8	0.167	0.304645
JH602117.1_7740776	4.8	0.065	0.304645
JH602117.1_7740828	4.8	0.387	0.304645
JH602145.1_3955621	4.8	0.194	0.304645
JH602171.1_2075844	4.8	0.381	0.304645
JH602171.1_2075986	4.8	0.333	0.304645
JH602171.1_2076005	4.8	0.286	0.304645
JH602171.1_2076007	4.8	0.286	0.304645
JH602180.1_4488309	4.8	0.114	0.304645
JH602197.1_2421533	4.8	0	0.304645
JH602218.1_751022	4.8	0.148	0.304645
JH602239.1_273947	4.8	0.28	0.304645
JH602046.1_17350732	2	0.462	0.223949
JH602046.1_17350737	2	0.385	0.223949
JH602046.1_17350746	2	0.538	0.223949
JH602053.1_207031	2	0	0.223949
JH602064.1_2499248	2	0.261	0.223949
JH602064.1_2499275	2	0.261	0.223949
JH602064.1_2499643	2	0.071	0.223949
JH602064.1_647076	2	0.1	0.223949
JH602068.1_1985096	2	0	0.223949
JH602084.1_1734225	2	0.091	0.223949
JH602084.1_1734242	2	0.182	0.223949
JH602117.1_7740776	2	0.273	0.223949
JH602117.1_7740828	2	0.182	0.223949
JH602145.1_3955621	2	0	0.223949
JH602171.1_2075844	2	0.591	0.223949
JH602171.1_2075986	2	0.091	0.223949
JH602171.1_2076005	2	0.273	0.223949
JH602171.1_2076007	2	0.182	0.223949
JH602180.1_4488309	2	0	0.223949
JH602197.1_2421533	2	0.077	0.223949
JH602218.1_751022	2	0.294	0.223949
JH602239.1_273947	2	0.174	0.223949
JH602046.1_17350732	2.85	0.551	0.248446
JH602046.1_17350737	2.85	0.429	0.248446
JH602046.1_17350746	2.85	0.49	0.248446
JH602053.1_207031	2.85	0.032	0.248446
JH602064.1_2499248	2.85	0.235	0.248446
JH602064.1_2499275	2.85	0.176	0.248446
JH602064.1_2499643	2.85	0	0.248446
JH602064.1_647076	2.85	0.136	0.248446
JH602068.1_1985096	2.85	0.061	0.248446
JH602084.1_1734225	2.85	0.273	0.248446
JH602084.1_1734242	2.85	0.212	0.248446
JH602117.1_7740776	2.85	0.154	0.248446
JH602117.1_7740828	2.85	0.436	0.248446
JH602145.1_3955621	2.85	0	0.248446
JH602171.1_2075844	2.85	0.5	0.248446
JH602171.1_2075986	2.85	0.258	0.248446
JH602171.1_2076005	2.85	0.29	0.248446
JH602171.1_2076007	2.85	0.355	0.248446
JH602180.1_4488309	2.85	0.051	0.248446
JH602197.1_2421533	2.85	0	0.248446
JH602218.1_751022	2.85	0.25	0.248446
JH602239.1_273947	2.85	0.079	0.248446
JH602046.1_17350732	7.56	0.514	0.384187
JH602046.1_17350737	7.56	0.657	0.384187
JH602046.1_17350746	7.56	0.4	0.384187
JH602053.1_207031	7.56	0.057	0.384187
JH602064.1_2499248	7.56	0.263	0.384187
JH602064.1_2499275	7.56	0.368	0.384187
JH602064.1_2499643	7.56	0.136	0.384187
JH602064.1_647076	7.56	0.03	0.384187
JH602068.1_1985096	7.56	0.179	0.384187
JH602084.1_1734225	7.56	0.31	0.384187
JH602084.1_1734242	7.56	0.405	0.384187
JH602117.1_7740776	7.56	0.321	0.384187
JH602117.1_7740828	7.56	0.661	0.384187
JH602145.1_3955621	7.56	0.167	0.384187
JH602171.1_2075844	7.56	0.481	0.384187
JH602171.1_2075986	7.56	0.5	0.384187
JH602171.1_2076005	7.56	0.5	0.384187
JH602171.1_2076007	7.56	0.625	0.384187
JH602180.1_4488309	7.56	0.05	0.384187
JH602197.1_2421533	7.56	0.02	0.384187
JH602218.1_751022	7.56	0.516	0.384187
JH602239.1_273947	7.56	0.364	0.384187
JH602046.1_17350732	7.34	0.927	0.377846
JH602046.1_17350737	7.34	0.902	0.377846
JH602046.1_17350746	7.34	0.805	0.377846
JH602053.1_207031	7.34	0	0.377846
JH602064.1_2499248	7.34	0.621	0.377846
JH602064.1_2499275	7.34	0.2	0.377846
JH602064.1_2499643	7.34	0.091	0.377846
JH602064.1_647076	7.34	0.333	0.377846
JH602068.1_1985096	7.34	0	0.377846
JH602084.1_1734225	7.34	0.548	0.377846
JH602084.1_1734242	7.34	0.595	0.377846
JH602117.1_7740776	7.34	0.333	0.377846
JH602117.1_7740828	7.34	0.361	0.377846
JH602145.1_3955621	7.34	0.238	0.377846
JH602171.1_2075844	7.34	0.769	0.377846
JH602171.1_2075986	7.34	0.429	0.377846
JH602171.1_2076005	7.34	0.429	0.377846
JH602171.1_2076007	7.34	0.75	0.377846
JH602180.1_4488309	7.34	0.069	0.377846
JH602197.1_2421533	7.34	0.047	0.377846
JH602218.1_751022	7.34	0.562	0.377846
JH602239.1_273947	7.34	0.154	0.377846
JH602046.1_17350732	7.56	0.696	0.384187
JH602046.1_17350737	7.56	0.783	0.384187
JH602046.1_17350746	7.56	0.826	0.384187
JH602053.1_207031	7.56	0.035	0.384187
JH602064.1_2499248	7.56	0.343	0.384187
JH602064.1_2499275	7.56	0.257	0.384187
JH602064.1_2499643	7.56	0	0.384187
JH602064.1_647076	7.56	0	0.384187
JH602068.1_1985096	7.56	0.111	0.384187
JH602084.1_1734225	7.56	0.353	0.384187
JH602084.1_1734242	7.56	0.647	0.384187
JH602117.1_7740776	7.56	0.457	0.384187
JH602117.1_7740828	7.56	0.522	0.384187
JH602145.1_3955621	7.56	0.036	0.384187
JH602171.1_2075844	7.56	0.636	0.384187
JH602171.1_2075986	7.56	0.536	0.384187
JH602171.1_2076005	7.56	0.429	0.384187
JH602171.1_2076007	7.56	0.571	0.384187
JH602180.1_4488309	7.56	0	0.384187
JH602197.1_2421533	7.56	0.077	0.384187
JH602218.1_751022	7.56	0.333	0.384187
JH602239.1_273947	7.56	0.231	0.384187
JH602046.1_17350732	7.56	0.868	0.384187
JH602046.1_17350737	7.56	0.811	0.384187
JH602046.1_17350746	7.56	0.887	0.384187
JH602053.1_207031	7.56	0.128	0.384187
JH602064.1_2499248	7.56	0.526	0.384187
JH602064.1_2499275	7.56	0.184	0.384187
JH602064.1_2499643	7.56	0.214	0.384187
JH602064.1_647076	7.56	0.148	0.384187
JH602068.1_1985096	7.56	0.061	0.384187
JH602084.1_1734225	7.56	0.333	0.384187
JH602084.1_1734242	7.56	0.429	0.384187
JH602117.1_7740776	7.56	0.18	0.384187
JH602117.1_7740828	7.56	0.525	0.384187
JH602145.1_3955621	7.56	0.394	0.384187
JH602171.1_2075844	7.56	0.5	0.384187
JH602171.1_2075986	7.56	0.333	0.384187
JH602171.1_2076005	7.56	0.357	0.384187
JH602171.1_2076007	7.56	0.31	0.384187
JH602180.1_4488309	7.56	0.082	0.384187
JH602197.1_2421533	7.56	0.015	0.384187
JH602218.1_751022	7.56	0.536	0.384187
JH602239.1_273947	7.56	0.195	0.384187
JH602046.1_17350732	8.07	0.784	0.398885
JH602046.1_17350737	8.07	0.784	0.398885
JH602046.1_17350746	8.07	0.757	0.398885
JH602053.1_207031	8.07	0.087	0.398885
JH602064.1_2499248	8.07	0.553	0.398885
JH602064.1_2499275	8.07	0.237	0.398885
JH602064.1_2499643	8.07	0.25	0.398885
JH602064.1_647076	8.07	0.095	0.398885
JH602068.1_1985096	8.07	0.148	0.398885
JH602084.1_1734225	8.07	0.315	0.398885
JH602084.1_1734242	8.07	0.481	0.398885
JH602117.1_7740776	8.07	0.271	0.398885
JH602117.1_7740828	8.07	0.479	0.398885
JH602145.1_3955621	8.07	0.346	0.398885
JH602171.1_2075844	8.07	0.87	0.398885
JH602171.1_2075986	8.07	0.516	0.398885
JH602171.1_2076005	8.07	0.419	0.398885
JH602171.1_2076007	8.07	0.71	0.398885
JH602180.1_4488309	8.07	0	0.398885
JH602197.1_2421533	8.07	0	0.398885
JH602218.1_751022	8.07	0.308	0.398885
JH602239.1_273947	8.07	0.366	0.398885
JH602046.1_17350732	7.76	0.865	0.389951
JH602046.1_17350737	7.76	0.838	0.389951
JH602046.1_17350746	7.76	0.757	0.389951
JH602053.1_207031	7.76	0.159	0.389951
JH602064.1_2499248	7.76	0.679	0.389951
JH602064.1_2499275	7.76	0.321	0.389951
JH602064.1_2499643	7.76	0.324	0.389951
JH602064.1_647076	7.76	0	0.389951
JH602068.1_1985096	7.76	0	0.389951
JH602084.1_1734225	7.76	0.3	0.389951
JH602084.1_1734242	7.76	0.425	0.389951
JH602117.1_7740776	7.76	0.529	0.389951
JH602117.1_7740828	7.76	0.559	0.389951
JH602145.1_3955621	7.76	0.2	0.389951
JH602171.1_2075844	7.76	0.733	0.389951
JH602171.1_2075986	7.76	0.273	0.389951
JH602171.1_2076005	7.76	0.242	0.389951
JH602171.1_2076007	7.76	0.455	0.389951
JH602180.1_4488309	7.76	0.062	0.389951
JH602197.1_2421533	7.76	0.02	0.389951
JH602218.1_751022	7.76	0.378	0.389951
JH602239.1_273947	7.76	0.444	0.389951
JH602046.1_17350732	7.76	0.838	0.389951
JH602046.1_17350737	7.76	0.811	0.389951
JH602046.1_17350746	7.76	0.73	0.389951
JH602053.1_207031	7.76	0.102	0.389951
JH602064.1_2499248	7.76	0.404	0.389951
JH602064.1_2499275	7.76	0.255	0.389951
JH602064.1_2499643	7.76	0.103	0.389951
JH602064.1_647076	7.76	0.067	0.389951
JH602068.1_1985096	7.76	0	0.389951
JH602084.1_1734225	7.76	0.425	0.389951
JH602084.1_1734242	7.76	0.4	0.389951
JH602117.1_7740776	7.76	0.282	0.389951
JH602117.1_7740828	7.76	0.462	0.389951
JH602145.1_3955621	7.76	0.12	0.389951
JH602171.1_2075844	7.76	0.486	0.389951
JH602171.1_2075986	7.76	0.559	0.389951
JH602171.1_2076005	7.76	0.412	0.389951
JH602171.1_2076007	7.76	0.471	0.389951
JH602180.1_4488309	7.76	0.048	0.389951
JH602197.1_2421533	7.76	0.017	0.389951
JH602218.1_751022	7.76	0.477	0.389951
JH602239.1_273947	7.76	0.161	0.389951
JH602046.1_17350732	11.63	0.913	0.501483
JH602046.1_17350737	11.63	0.913	0.501483
JH602046.1_17350746	11.63	0.804	0.501483
JH602053.1_207031	11.63	0.062	0.501483
JH602064.1_2499248	11.63	0.649	0.501483
JH602064.1_2499275	11.63	0.595	0.501483
JH602064.1_2499643	11.63	0.172	0.501483
JH602064.1_647076	11.63	0.364	0.501483
JH602068.1_1985096	11.63	0.077	0.501483
JH602084.1_1734225	11.63	0.512	0.501483
JH602084.1_1734242	11.63	0.707	0.501483
JH602117.1_7740776	11.63	0.429	0.501483
JH602117.1_7740828	11.63	0.619	0.501483
JH602145.1_3955621	11.63	0.375	0.501483
JH602171.1_2075844	11.63	0.651	0.501483
JH602171.1_2075986	11.63	0.739	0.501483
JH602171.1_2076005	11.63	0.87	0.501483
JH602171.1_2076007	11.63	0.826	0.501483
JH602180.1_4488309	11.63	0.053	0.501483
JH602197.1_2421533	11.63	0	0.501483
JH602218.1_751022	11.63	0.818	0.501483
JH602239.1_273947	11.63	0.419	0.501483
JH602046.1_17350732	2.85	0.542	0.248446
JH602046.1_17350737	2.85	0.75	0.248446
JH602046.1_17350746	2.85	0.646	0.248446
JH602053.1_207031	2.85	0.026	0.248446
JH602064.1_2499248	2.85	0.27	0.248446
JH602064.1_2499275	2.85	0.189	0.248446
JH602064.1_2499643	2.85	0.071	0.248446
JH602064.1_647076	2.85	0.077	0.248446
JH602068.1_1985096	2.85	0	0.248446
JH602084.1_1734225	2.85	0.167	0.248446
JH602084.1_1734242	2.85	0.167	0.248446
JH602117.1_7740776	2.85	0.129	0.248446
JH602117.1_7740828	2.85	0.452	0.248446
JH602145.1_3955621	2.85	0	0.248446
JH602171.1_2075844	2.85	0.389	0.248446
JH602171.1_2075986	2.85	0.344	0.248446
JH602171.1_2076005	2.85	0.406	0.248446
JH602171.1_2076007	2.85	0.531	0.248446
JH602180.1_4488309	2.85	0.024	0.248446
JH602197.1_2421533	2.85	0.051	0.248446
JH602218.1_751022	2.85	0.378	0.248446
JH602239.1_273947	2.85	0.148	0.248446
JH602046.1_17350732	11.63	0.959	0.501483
JH602046.1_17350737	11.63	0.959	0.501483
JH602046.1_17350746	11.63	0.796	0.501483
JH602053.1_207031	11.63	0.233	0.501483
JH602064.1_2499248	11.63	0.853	0.501483
JH602064.1_2499275	11.63	0.412	0.501483
JH602064.1_2499643	11.63	0.37	0.501483
JH602064.1_647076	11.63	0.333	0.501483
JH602068.1_1985096	11.63	0.176	0.501483
JH602084.1_1734225	11.63	0.294	0.501483
JH602084.1_1734242	11.63	0.382	0.501483
JH602117.1_7740776	11.63	0.447	0.501483
JH602117.1_7740828	11.63	0.816	0.501483
JH602145.1_3955621	11.63	0.571	0.501483
JH602171.1_2075844	11.63	0.829	0.501483
JH602171.1_2075986	11.63	0.75	0.501483
JH602171.1_2076005	11.63	0.781	0.501483
JH602171.1_2076007	11.63	0.844	0.501483
JH602180.1_4488309	11.63	0.173	0.501483
JH602197.1_2421533	11.63	0.078	0.501483
JH602218.1_751022	11.63	0.769	0.501483
JH602239.1_273947	11.63	0.308	0.501483
JH602046.1_17350732	2.12	0.559	0.227408
JH602046.1_17350737	2.12	0.529	0.227408
JH602046.1_17350746	2.12	0.618	0.227408
JH602053.1_207031	2.12	0	0.227408
JH602064.1_2499248	2.12	0.208	0.227408
JH602064.1_2499275	2.12	0.083	0.227408
JH602064.1_2499643	2.12	0.056	0.227408
JH602064.1_647076	2.12	0.091	0.227408
JH602068.1_1985096	2.12	0	0.227408
JH602084.1_1734225	2.12	0.25	0.227408
JH602084.1_1734242	2.12	0.458	0.227408
JH602117.1_7740776	2.12	0.355	0.227408
JH602117.1_7740828	2.12	0.29	0.227408
JH602145.1_3955621	2.12	0.133	0.227408
JH602171.1_2075844	2.12	0.429	0.227408
JH602171.1_2075986	2.12	0.5	0.227408
JH602171.1_2076005	2.12	0.3	0.227408
JH602171.1_2076007	2.12	0.5	0.227408
JH602180.1_4488309	2.12	0.016	0.227408
JH602197.1_2421533	2.12	0	0.227408
JH602218.1_751022	2.12	0.208	0.227408
JH602239.1_273947	2.12	0.158	0.227408
JH602046.1_17350732	8.07	0.944	0.398885
JH602046.1_17350737	8.07	1	0.398885
JH602046.1_17350746	8.07	0.944	0.398885
JH602053.1_207031	8.07	0.13	0.398885
JH602064.1_2499248	8.07	0.458	0.398885
JH602064.1_2499275	8.07	0.375	0.398885
JH602064.1_2499643	8.07	0.091	0.398885
JH602064.1_647076	8.07	0.182	0.398885
JH602068.1_1985096	8.07	0	0.398885
JH602084.1_1734225	8.07	0.189	0.398885
JH602084.1_1734242	8.07	0.351	0.398885
JH602117.1_7740776	8.07	0.13	0.398885
JH602117.1_7740828	8.07	0.407	0.398885
JH602145.1_3955621	8.07	0.148	0.398885
JH602171.1_2075844	8.07	0.64	0.398885
JH602171.1_2075986	8.07	0.538	0.398885
JH602171.1_2076005	8.07	0.692	0.398885
JH602171.1_2076007	8.07	0.692	0.398885
JH602180.1_4488309	8.07	0	0.398885
JH602197.1_2421533	8.07	0	0.398885
JH602218.1_751022	8.07	0.318	0.398885
JH602239.1_273947	8.07	0.429	0.398885
JH602046.1_17350732	2.12	0.571	0.227408
JH602046.1_17350737	2.12	0.5	0.227408
JH602046.1_17350746	2.12	0.571	0.227408
JH602053.1_207031	2.12	0.091	0.227408
JH602064.1_2499248	2.12	0.206	0.227408
JH602064.1_2499275	2.12	0.088	0.227408
JH602064.1_2499643	2.12	0.067	0.227408
JH602064.1_647076	2.12	0	0.227408
JH602068.1_1985096	2.12	0.042	0.227408
JH602084.1_1734225	2.12	0.206	0.227408
JH602084.1_1734242	2.12	0.206	0.227408
JH602117.1_7740776	2.12	0.417	0.227408
JH602117.1_7740828	2.12	0.625	0.227408
JH602145.1_3955621	2.12	0.031	0.227408
JH602171.1_2075844	2.12	0.12	0.227408
JH602171.1_2075986	2.12	0.207	0.227408
JH602171.1_2076005	2.12	0.241	0.227408
JH602171.1_2076007	2.12	0.379	0.227408
JH602180.1_4488309	2.12	0.088	0.227408
JH602197.1_2421533	2.12	0.023	0.227408
JH602218.1_751022	2.12	0.581	0.227408
JH602239.1_273947	2.12	0.179	0.227408
JH602046.1_17350732	2.12	0.483	0.227408
JH602046.1_17350737	2.12	0.552	0.227408
JH602046.1_17350746	2.12	0.483	0.227408
JH602053.1_207031	2.12	0.078	0.227408
JH602064.1_2499248	2.12	0.32	0.227408
JH602064.1_2499275	2.12	0.24	0.227408
JH602064.1_2499643	2.12	0	0.227408
JH602064.1_647076	2.12	0.118	0.227408
JH602068.1_1985096	2.12	0	0.227408
JH602084.1_1734225	2.12	0.172	0.227408
JH602084.1_1734242	2.12	0.241	0.227408
JH602117.1_7740776	2.12	0.071	0.227408
JH602117.1_7740828	2.12	0.393	0.227408
JH602145.1_3955621	2.12	0.167	0.227408
JH602171.1_2075844	2.12	0.222	0.227408
JH602171.1_2075986	2.12	0.083	0.227408
JH602171.1_2076005	2.12	0.292	0.227408
JH602171.1_2076007	2.12	0.292	0.227408
JH602180.1_4488309	2.12	0	0.227408
JH602197.1_2421533	2.12	0	0.227408
JH602218.1_751022	2.12	0.321	0.227408
JH602239.1_273947	2.12	0.109	0.227408
JH602046.1_17350732	3.29	0.538	0.261127
JH602046.1_17350737	3.29	0.673	0.261127
JH602046.1_17350746	3.29	0.538	0.261127
JH602053.1_207031	3.29	0.038	0.261127
JH602064.1_2499248	3.29	0.25	0.261127
JH602064.1_2499275	3.29	0.25	0.261127
JH602064.1_2499643	3.29	0	0.261127
JH602064.1_647076	3.29	0	0.261127
JH602068.1_1985096	3.29	0	0.261127
JH602084.1_1734225	3.29	0.094	0.261127
JH602084.1_1734242	3.29	0.125	0.261127
JH602117.1_7740776	3.29	0.24	0.261127
JH602117.1_7740828	3.29	0.36	0.261127
JH602145.1_3955621	3.29	0.2	0.261127
JH602171.1_2075844	3.29	0.452	0.261127
JH602171.1_2075986	3.29	0.4	0.261127
JH602171.1_2076005	3.29	0.4	0.261127
JH602171.1_2076007	3.29	0.6	0.261127
JH602180.1_4488309	3.29	0.029	0.261127
JH602197.1_2421533	3.29	0	0.261127
JH602218.1_751022	3.29	0.293	0.261127
JH602239.1_273947	3.29	0.351	0.261127
JH602046.1_17350732	7.56	0.684	0.384187
JH602046.1_17350737	7.56	0.816	0.384187
JH602046.1_17350746	7.56	0.842	0.384187
JH602053.1_207031	7.56	0.13	0.384187
JH602064.1_2499248	7.56	0.46	0.384187
JH602064.1_2499275	7.56	0.28	0.384187
JH602064.1_2499643	7.56	0.167	0.384187
JH602064.1_647076	7.56	0.115	0.384187
JH602068.1_1985096	7.56	0.031	0.384187
JH602084.1_1734225	7.56	0.42	0.384187
JH602084.1_1734242	7.56	0.48	0.384187
JH602117.1_7740776	7.56	0.362	0.384187
JH602117.1_7740828	7.56	0.534	0.384187
JH602145.1_3955621	7.56	0.138	0.384187
JH602171.1_2075844	7.56	0.484	0.384187
JH602171.1_2075986	7.56	0.34	0.384187
JH602171.1_2076005	7.56	0.511	0.384187
JH602171.1_2076007	7.56	0.553	0.384187
JH602180.1_4488309	7.56	0.123	0.384187
JH602197.1_2421533	7.56	0.013	0.384187
JH602218.1_751022	7.56	0.638	0.384187
JH602239.1_273947	7.56	0.39	0.384187
JH602046.1_17350732	7.34	0.769	0.377846
JH602046.1_17350737	7.34	0.872	0.377846
JH602046.1_17350746	7.34	0.769	0.377846
JH602053.1_207031	7.34	0.119	0.377846
JH602064.1_2499248	7.34	0.476	0.377846
JH602064.1_2499275	7.34	0.286	0.377846
JH602064.1_2499643	7.34	0.389	0.377846
JH602064.1_647076	7.34	0.125	0.377846
JH602068.1_1985096	7.34	0.13	0.377846
JH602084.1_1734225	7.34	0.385	0.377846
JH602084.1_1734242	7.34	0.513	0.377846
JH602117.1_7740776	7.34	0.312	0.377846
JH602117.1_7740828	7.34	0.875	0.377846
JH602145.1_3955621	7.34	0.048	0.377846
JH602171.1_2075844	7.34	0.48	0.377846
JH602171.1_2075986	7.34	0.581	0.377846
JH602171.1_2076005	7.34	0.645	0.377846
JH602171.1_2076007	7.34	0.774	0.377846
JH602180.1_4488309	7.34	0.059	0.377846
JH602197.1_2421533	7.34	0.029	0.377846
JH602218.1_751022	7.34	0.4	0.377846
JH602239.1_273947	7.34	0.167	0.377846
JH602046.1_17350732	1.82	0.333	0.218762
JH602046.1_17350737	1.82	0.4	0.218762
JH602046.1_17350746	1.82	0.2	0.218762
JH602053.1_207031	1.82	0	0.218762
JH602064.1_2499248	1.82	0	0.218762
JH602064.1_2499275	1.82	0.333	0.218762
JH602064.1_2499643	1.82	0	0.218762
JH602064.1_647076	1.82	0.077	0.218762
JH602068.1_1985096	1.82	0	0.218762
JH602084.1_1734225	1.82	0.182	0.218762
JH602084.1_1734242	1.82	0.273	0.218762
JH602117.1_7740776	1.82	0.333	0.218762
JH602117.1_7740828	1.82	0.417	0.218762
JH602145.1_3955621	1.82	0.148	0.218762
JH602171.1_2075844	1.82	0.316	0.218762
JH602171.1_2075986	1.82	0.08	0.218762
JH602171.1_2076005	1.82	0.208	0.218762
JH602171.1_2076007	1.82	0.44	0.218762
JH602180.1_4488309	1.82	0.036	0.218762
JH602197.1_2421533	1.82	0	0.218762
JH602218.1_751022	1.82	0.16	0.218762
JH602239.1_273947	1.82	0.292	0.218762
JH602046.1_17350732	2.85	0.424	0.248446
JH602046.1_17350737	2.85	0.455	0.248446
JH602046.1_17350746	2.85	0.394	0.248446
JH602053.1_207031	2.85	0.022	0.248446
JH602064.1_2499248	2.85	0.281	0.248446
JH602064.1_2499275	2.85	0.188	0.248446
JH602064.1_2499643	2.85	0.286	0.248446
JH602064.1_647076	2.85	0	0.248446
JH602068.1_1985096	2.85	0.045	0.248446
JH602084.1_1734225	2.85	0.206	0.248446
JH602084.1_1734242	2.85	0.206	0.248446
JH602117.1_7740776	2.85	0.24	0.248446
JH602117.1_7740828	2.85	0.48	0.248446
JH602145.1_3955621	2.85	0.167	0.248446
JH602171.1_2075844	2.85	0.545	0.248446
JH602171.1_2075986	2.85	0.333	0.248446
JH602171.1_2076005	2.85	0.364	0.248446
JH602171.1_2076007	2.85	0.394	0.248446
JH602180.1_4488309	2.85	0	0.248446
JH602197.1_2421533	2.85	0	0.248446
JH602218.1_751022	2.85	0.125	0.248446
JH602239.1_273947	2.85	0.189	0.248446
JH602046.1_17350732	1.17	0.733	0.200029
JH602046.1_17350737	1.17	0.822	0.200029
JH602046.1_17350746	1.17	0.622	0.200029
JH602053.1_207031	1.17	0	0.200029
JH602064.1_2499248	1.17	0.31	0.200029
JH602064.1_2499275	1.17	0.207	0.200029
JH602064.1_2499643	1.17	0	0.200029
JH602064.1_647076	1.17	0.033	0.200029
JH602068.1_1985096	1.17	0	0.200029
JH602084.1_1734225	1.17	0.118	0.200029
JH602084.1_1734242	1.17	0.294	0.200029
JH602117.1_7740776	1.17	0.167	0.200029
JH602117.1_7740828	1.17	0.292	0.200029
JH602145.1_3955621	1.17	0.094	0.200029
JH602171.1_2075844	1.17	0.286	0.200029
JH602171.1_2075986	1.17	0.122	0.200029
JH602171.1_2076005	1.17	0.268	0.200029
JH602171.1_2076007	1.17	0.317	0.200029
JH602180.1_4488309	1.17	0	0.200029
JH602197.1_2421533	1.17	0	0.200029
JH602218.1_751022	1.17	0.302	0.200029
JH602239.1_273947	1.17	0.21	0.200029
JH602046.1_17350732	2.12	0.486	0.227408
JH602046.1_17350737	2.12	0.514	0.227408
JH602046.1_17350746	2.12	0.568	0.227408
JH602053.1_207031	2.12	0.073	0.227408
JH602064.1_2499248	2.12	0.426	0.227408
JH602064.1_2499275	2.12	0.234	0.227408
JH602064.1_2499643	2.12	0.19	0.227408
JH602064.1_647076	2.12	0.037	0.227408
JH602068.1_1985096	2.12	0	0.227408
JH602084.1_1734225	2.12	0.189	0.227408
JH602084.1_1734242	2.12	0.486	0.227408
JH602117.1_7740776	2.12	0.194	0.227408
JH602117.1_7740828	2.12	0.444	0.227408
JH602145.1_3955621	2.12	0.087	0.227408
JH602171.1_2075844	2.12	0.227	0.227408
JH602171.1_2075986	2.12	0.263	0.227408
JH602171.1_2076005	2.12	0.211	0.227408
JH602171.1_2076007	2.12	0.237	0.227408
JH602180.1_4488309	2.12	0.08	0.227408
JH602197.1_2421533	2.12	0	0.227408
JH602218.1_751022	2.12	0.73	0.227408
JH602239.1_273947	2.12	0.314	0.227408
JH602046.1_17350732	1.82	0.667	0.218762
JH602046.1_17350737	1.82	0.633	0.218762
JH602046.1_17350746	1.82	0.633	0.218762
JH602053.1_207031	1.82	0.068	0.218762
JH602064.1_2499248	1.82	0.545	0.218762
JH602064.1_2499275	1.82	0.318	0.218762
JH602064.1_2499643	1.82	0.042	0.218762
JH602064.1_647076	1.82	0	0.218762
JH602068.1_1985096	1.82	0	0.218762
JH602084.1_1734225	1.82	0.2	0.218762
JH602084.1_1734242	1.82	0.143	0.218762
JH602117.1_7740776	1.82	0.167	0.218762
JH602117.1_7740828	1.82	0.25	0.218762
JH602145.1_3955621	1.82	0.062	0.218762
JH602171.1_2075844	1.82	0.37	0.218762
JH602171.1_2075986	1.82	0.125	0.218762
JH602171.1_2076005	1.82	0.062	0.218762
JH602171.1_2076007	1.82	0.188	0.218762
JH602180.1_4488309	1.82	0	0.218762
JH602197.1_2421533	1.82	0	0.218762
JH602218.1_751022	1.82	0.353	0.218762
JH602239.1_273947	1.82	0.114	0.218762
JH602046.1_17350732	1.82	0.72	0.218762
JH602046.1_17350737	1.82	0.4	0.218762
JH602046.1_17350746	1.82	0.36	0.218762
JH602053.1_207031	1.82	0.07	0.218762
JH602064.1_2499248	1.82	0.188	0.218762
JH602064.1_2499275	1.82	0.156	0.218762
JH602064.1_2499643	1.82	0.167	0.218762
JH602064.1_647076	1.82	0.067	0.218762
JH602068.1_1985096	1.82	0.038	0.218762
JH602084.1_1734225	1.82	0.258	0.218762
JH602084.1_1734242	1.82	0.29	0.218762
JH602117.1_7740776	1.82	0.067	0.218762
JH602117.1_7740828	1.82	0.167	0.218762
JH602145.1_3955621	1.82	0.278	0.218762
JH602171.1_2075844	1.82	0.2	0.218762
JH602171.1_2075986	1.82	0.292	0.218762
JH602171.1_2076005	1.82	0.292	0.218762
JH602171.1_2076007	1.82	0.5	0.218762
JH602180.1_4488309	1.82	0	0.218762
JH602197.1_2421533	1.82	0	0.218762
JH602218.1_751022	1.82	0.146	0.218762
JH602239.1_273947	1.82	0.27	0.218762
JH602046.1_17350732	2.12	0.75	0.227408
JH602046.1_17350737	2.12	0.562	0.227408
JH602046.1_17350746	2.12	0.688	0.227408
JH602053.1_207031	2.12	0.029	0.227408
JH602064.1_2499248	2.12	0.333	0.227408
JH602064.1_2499275	2.12	0.25	0.227408
JH602064.1_2499643	2.12	0	0.227408
JH602064.1_647076	2.12	0	0.227408
JH602068.1_1985096	2.12	0	0.227408
JH602084.1_1734225	2.12	0.174	0.227408
JH602084.1_1734242	2.12	0.348	0.227408
JH602117.1_7740776	2.12	0.04	0.227408
JH602117.1_7740828	2.12	0.48	0.227408
JH602145.1_3955621	2.12	0	0.227408
JH602171.1_2075844	2.12	0.25	0.227408
JH602171.1_2075986	2.12	0.143	0.227408
JH602171.1_2076005	2.12	0.143	0.227408
JH602171.1_2076007	2.12	0.19	0.227408
JH602180.1_4488309	2.12	0.049	0.227408
JH602197.1_2421533	2.12	0	0.227408
JH602218.1_751022	2.12	0.474	0.227408
JH602239.1_273947	2.12	0.148	0.227408
JH602046.1_17350732	1.61	0.429	0.21271
JH602046.1_17350737	1.61	0.429	0.21271
JH602046.1_17350746	1.61	0.476	0.21271
JH602053.1_207031	1.61	0.029	0.21271
JH602064.1_2499248	1.61	0.24	0.21271
JH602064.1_2499275	1.61	0.16	0.21271
JH602064.1_2499643	1.61	0.067	0.21271
JH602064.1_647076	1.61	0.167	0.21271
JH602068.1_1985096	1.61	0	0.21271
JH602084.1_1734225	1.61	0.55	0.21271
JH602084.1_1734242	1.61	0.25	0.21271
JH602117.1_7740776	1.61	0.132	0.21271
JH602117.1_7740828	1.61	0.237	0.21271
JH602145.1_3955621	1.61	0	0.21271
JH602171.1_2075844	1.61	0.375	0.21271
JH602171.1_2075986	1.61	0.259	0.21271
JH602171.1_2076005	1.61	0.333	0.21271
JH602171.1_2076007	1.61	0.444	0.21271
JH602180.1_4488309	1.61	0.053	0.21271
JH602197.1_2421533	1.61	0	0.21271
JH602218.1_751022	1.61	0.382	0.21271
JH602239.1_273947	1.61	0.208	0.21271
JH602046.1_17350732	2.07	0.571	0.225967
JH602046.1_17350737	2.07	0.571	0.225967
JH602046.1_17350746	2.07	0.543	0.225967
JH602053.1_207031	2.07	0.031	0.225967
JH602064.1_2499248	2.07	0.2	0.225967
JH602064.1_2499275	2.07	0.2	0.225967
JH602064.1_2499643	2.07	0	0.225967
JH602064.1_647076	2.07	0.077	0.225967
JH602068.1_1985096	2.07	0	0.225967
JH602084.1_1734225	2.07	0.3	0.225967
JH602084.1_1734242	2.07	0.3	0.225967
JH602117.1_7740776	2.07	0.1	0.225967
JH602117.1_7740828	2.07	0.475	0.225967
JH602145.1_3955621	2.07	0.03	0.225967
JH602171.1_2075844	2.07	0.455	0.225967
JH602171.1_2075986	2.07	0.5	0.225967
JH602171.1_2076005	2.07	0.429	0.225967
JH602171.1_2076007	2.07	0.429	0.225967
JH602180.1_4488309	2.07	0	0.225967
JH602197.1_2421533	2.07	0	0.225967
JH602218.1_751022	2.07	0.294	0.225967
JH602239.1_273947	2.07	0.167	0.225967
JH602046.1_17350732	2.07	0.535	0.225967
JH602046.1_17350737	2.07	0.512	0.225967
JH602046.1_17350746	2.07	0.512	0.225967
JH602053.1_207031	2.07	0.075	0.225967
JH602064.1_2499248	2.07	0.264	0.225967
JH602064.1_2499275	2.07	0.094	0.225967
JH602064.1_2499643	2.07	0.069	0.225967
JH602064.1_647076	2.07	0.04	0.225967
JH602068.1_1985096	2.07	0	0.225967
JH602084.1_1734225	2.07	0.186	0.225967
JH602084.1_1734242	2.07	0.395	0.225967
JH602117.1_7740776	2.07	0.216	0.225967
JH602117.1_7740828	2.07	0.392	0.225967
JH602145.1_3955621	2.07	0.108	0.225967
JH602171.1_2075844	2.07	0.171	0.225967
JH602171.1_2075986	2.07	0.241	0.225967
JH602171.1_2076005	2.07	0.276	0.225967
JH602171.1_2076007	2.07	0.345	0.225967
JH602180.1_4488309	2.07	0	0.225967
JH602197.1_2421533	2.07	0	0.225967
JH602218.1_751022	2.07	0.277	0.225967
JH602239.1_273947	2.07	0.163	0.225967
JH602046.1_17350732	2.07	0.342	0.225967
JH602046.1_17350737	2.07	0.447	0.225967
JH602046.1_17350746	2.07	0.447	0.225967
JH602053.1_207031	2.07	0.122	0.225967
JH602064.1_2499248	2.07	0.067	0.225967
JH602064.1_2499275	2.07	0.089	0.225967
JH602064.1_2499643	2.07	0.135	0.225967
JH602064.1_647076	2.07	0.15	0.225967
JH602068.1_1985096	2.07	0.125	0.225967
JH602084.1_1734225	2.07	0.146	0.225967
JH602084.1_1734242	2.07	0.341	0.225967
JH602117.1_7740776	2.07	0.279	0.225967
JH602117.1_7740828	2.07	0.14	0.225967
JH602145.1_3955621	2.07	0.294	0.225967
JH602171.1_2075844	2.07	0.381	0.225967
JH602171.1_2075986	2.07	0.393	0.225967
JH602171.1_2076005	2.07	0.357	0.225967
JH602171.1_2076007	2.07	0.5	0.225967
JH602180.1_4488309	2.07	0.053	0.225967
JH602197.1_2421533	2.07	0	0.225967
JH602218.1_751022	2.07	0.341	0.225967
JH602239.1_273947	2.07	0.255	0.225967
JH602046.1_17350732	1.72	0.55	0.21588
JH602046.1_17350737	1.72	0.675	0.21588
JH602046.1_17350746	1.72	0.45	0.21588
JH602053.1_207031	1.72	0	0.21588
JH602064.1_2499248	1.72	0.125	0.21588
JH602064.1_2499275	1.72	0.062	0.21588
JH602064.1_2499643	1.72	0.077	0.21588
JH602064.1_647076	1.72	0	0.21588
JH602068.1_1985096	1.72	0	0.21588
JH602084.1_1734225	1.72	0.346	0.21588
JH602084.1_1734242	1.72	0.423	0.21588
JH602117.1_7740776	1.72	0.294	0.21588
JH602117.1_7740828	1.72	0.294	0.21588
JH602145.1_3955621	1.72	0.116	0.21588
JH602171.1_2075844	1.72	0.5	0.21588
JH602171.1_2075986	1.72	0.286	0.21588
JH602171.1_2076005	1.72	0.524	0.21588
JH602171.1_2076007	1.72	0.381	0.21588
JH602180.1_4488309	1.72	0.019	0.21588
JH602197.1_2421533	1.72	0	0.21588
JH602218.1_751022	1.72	0.349	0.21588
JH602239.1_273947	1.72	0.167	0.21588
JH602046.1_17350732	2.07	0.714	0.225967
JH602046.1_17350737	2.07	0.714	0.225967
JH602046.1_17350746	2.07	0.607	0.225967
JH602053.1_207031	2.07	0.056	0.225967
JH602064.1_2499248	2.07	0.246	0.225967
JH602064.1_2499275	2.07	0.213	0.225967
JH602064.1_2499643	2.07	0.029	0.225967
JH602064.1_647076	2.07	0.125	0.225967
JH602068.1_1985096	2.07	0.019	0.225967
JH602084.1_1734225	2.07	0.283	0.225967
JH602084.1_1734242	2.07	0.34	0.225967
JH602117.1_7740776	2.07	0.203	0.225967
JH602117.1_7740828	2.07	0.38	0.225967
JH602145.1_3955621	2.07	0.082	0.225967
JH602171.1_2075844	2.07	0.361	0.225967
JH602171.1_2075986	2.07	0.39	0.225967
JH602171.1_2076005	2.07	0.356	0.225967
JH602171.1_2076007	2.07	0.441	0.225967
JH602180.1_4488309	2.07	0.019	0.225967
JH602197.1_2421533	2.07	0.014	0.225967
JH602218.1_751022	2.07	0.238	0.225967
JH602239.1_273947	2.07	0.246	0.225967
JH602046.1_17350732	2.07	0.469	0.225967
JH602046.1_17350737	2.07	0.531	0.225967
JH602046.1_17350746	2.07	0.469	0.225967
JH602053.1_207031	2.07	0.062	0.225967
JH602064.1_2499248	2.07	0.258	0.225967
JH602064.1_2499275	2.07	0.194	0.225967
JH602064.1_2499643	2.07	0.032	0.225967
JH602064.1_647076	2.07	0.038	0.225967
JH602068.1_1985096	2.07	0.022	0.225967
JH602084.1_1734225	2.07	0.295	0.225967
JH602084.1_1734242	2.07	0.409	0.225967
JH602117.1_7740776	2.07	0.306	0.225967
JH602117.1_7740828	2.07	0.639	0.225967
JH602145.1_3955621	2.07	0.152	0.225967
JH602171.1_2075844	2.07	0.229	0.225967
JH602171.1_2075986	2.07	0.457	0.225967
JH602171.1_2076005	2.07	0.429	0.225967
JH602171.1_2076007	2.07	0.514	0.225967
JH602180.1_4488309	2.07	0.13	0.225967
JH602197.1_2421533	2.07	0	0.225967
JH602218.1_751022	2.07	0.222	0.225967
JH602239.1_273947	2.07	0.182	0.225967
JH602046.1_17350732	2.07	0.345	0.225967
JH602046.1_17350737	2.07	0.69	0.225967
JH602046.1_17350746	2.07	0.414	0.225967
JH602053.1_207031	2.07	0.016	0.225967
JH602064.1_2499248	2.07	0.304	0.225967
JH602064.1_2499275	2.07	0.087	0.225967
JH602064.1_2499643	2.07	0.043	0.225967
JH602064.1_647076	2.07	0.091	0.225967
JH602068.1_1985096	2.07	0	0.225967
JH602084.1_1734225	2.07	0.216	0.225967
JH602084.1_1734242	2.07	0.324	0.225967
JH602117.1_7740776	2.07	0.273	0.225967
JH602117.1_7740828	2.07	0.382	0.225967
JH602145.1_3955621	2.07	0.085	0.225967
JH602171.1_2075844	2.07	0.286	0.225967
JH602171.1_2075986	2.07	0.088	0.225967
JH602171.1_2076005	2.07	0.235	0.225967
JH602171.1_2076007	2.07	0.206	0.225967
JH602180.1_4488309	2.07	0.016	0.225967
JH602197.1_2421533	2.07	0	0.225967
JH602218.1_751022	2.07	0.354	0.225967
JH602239.1_273947	2.07	0.15	0.225967
JH602046.1_17350732	1.72	0.636	0.21588
JH602046.1_17350737	1.72	0.591	0.21588
JH602046.1_17350746	1.72	0.636	0.21588
JH602053.1_207031	1.72	0.083	0.21588
JH602064.1_2499248	1.72	0.1	0.21588
JH602064.1_2499275	1.72	0.15	0.21588
JH602064.1_2499643	1.72	0	0.21588
JH602064.1_647076	1.72	0	0.21588
JH602068.1_1985096	1.72	0	0.21588
JH602084.1_1734225	1.72	0.059	0.21588
JH602084.1_1734242	1.72	0.235	0.21588
JH602117.1_7740776	1.72	0.143	0.21588
JH602117.1_7740828	1.72	0.536	0.21588
JH602145.1_3955621	1.72	0	0.21588
JH602171.1_2075844	1.72	0.4	0.21588
JH602171.1_2075986	1.72	0.214	0.21588
JH602171.1_2076005	1.72	0.179	0.21588
JH602171.1_2076007	1.72	0.321	0.21588
JH602180.1_4488309	1.72	0.018	0.21588
JH602197.1_2421533	1.72	0	0.21588
JH602218.1_751022	1.72	0.316	0.21588
JH602239.1_273947	1.72	0.217	0.21588
JH602046.1_17350732	6.85	0.902	0.363725
JH602046.1_17350737	6.85	0.793	0.363725
JH602046.1_17350746	6.85	0.768	0.363725
JH602053.1_207031	6.85	0.119	0.363725
JH602064.1_2499248	6.85	0.585	0.363725
JH602064.1_2499275	6.85	0.245	0.363725
JH602064.1_2499643	6.85	0.073	0.363725
JH602064.1_647076	6.85	0.125	0.363725
JH602068.1_1985096	6.85	0.02	0.363725
JH602084.1_1734225	6.85	0.312	0.363725
JH602084.1_1734242	6.85	0.416	0.363725
JH602117.1_7740776	6.85	0.278	0.363725
JH602117.1_7740828	6.85	0.556	0.363725
JH602145.1_3955621	6.85	0.265	0.363725
JH602171.1_2075844	6.85	0.605	0.363725
JH602171.1_2075986	6.85	0.536	0.363725
JH602171.1_2076005	6.85	0.514	0.363725
JH602171.1_2076007	6.85	0.614	0.363725
JH602180.1_4488309	6.85	0.08	0.363725
JH602197.1_2421533	6.85	0.011	0.363725
JH602218.1_751022	6.85	0.392	0.363725
JH602239.1_273947	6.85	0.229	0.363725
JH602046.1_17350732	1.72	0.375	0.21588
JH602046.1_17350737	1.72	0.625	0.21588
JH602046.1_17350746	1.72	0.625	0.21588
JH602053.1_207031	1.72	0.043	0.21588
JH602064.1_2499248	1.72	0.304	0.21588
JH602064.1_2499275	1.72	0.152	0.21588
JH602064.1_2499643	1.72	0	0.21588
JH602064.1_647076	1.72	0.051	0.21588
JH602068.1_1985096	1.72	0	0.21588
JH602084.1_1734225	1.72	0.36	0.21588
JH602084.1_1734242	1.72	0.16	0.21588
JH602117.1_7740776	1.72	0.075	0.21588
JH602117.1_7740828	1.72	0.415	0.21588
JH602145.1_3955621	1.72	0.036	0.21588
JH602171.1_2075844	1.72	0.395	0.21588
JH602171.1_2075986	1.72	0.262	0.21588
JH602171.1_2076005	1.72	0.262	0.21588
JH602171.1_2076007	1.72	0.262	0.21588
JH602180.1_4488309	1.72	0.042	0.21588
JH602197.1_2421533	1.72	0.057	0.21588
JH602218.1_751022	1.72	0.277	0.21588
JH602239.1_273947	1.72	0.128	0.21588
JH602046.1_17350732	4.53	0.839	0.296863
JH602046.1_17350737	4.53	0.821	0.296863
JH602046.1_17350746	4.53	0.727	0.296863
JH602053.1_207031	4.53	0.029	0.296863
JH602064.1_2499248	4.53	0.556	0.296863
JH602064.1_2499275	4.53	0.222	0.296863
JH602064.1_2499643	4.53	0.138	0.296863
JH602064.1_647076	4.53	0.061	0.296863
JH602068.1_1985096	4.53	0.019	0.296863
JH602084.1_1734225	4.53	0.237	0.296863
JH602084.1_1734242	4.53	0.487	0.296863
JH602117.1_7740776	4.53	0.186	0.296863
JH602117.1_7740828	4.53	0.514	0.296863
JH602145.1_3955621	4.53	0.175	0.296863
JH602171.1_2075844	4.53	0.714	0.296863
JH602171.1_2075986	4.53	0.379	0.296863
JH602171.1_2076005	4.53	0.414	0.296863
JH602171.1_2076007	4.53	0.414	0.296863
JH602180.1_4488309	4.53	0.082	0.296863
JH602197.1_2421533	4.53	0.04	0.296863
JH602218.1_751022	4.53	0.172	0.296863
JH602239.1_273947	4.53	0.164	0.296863
JH602046.1_17350732	2.46	0.5	0.237207
JH602046.1_17350737	2.46	0.706	0.237207
JH602046.1_17350746	2.46	0.676	0.237207
JH602053.1_207031	2.46	0.089	0.237207
JH602064.1_2499248	2.46	0.545	0.237207
JH602064.1_2499275	2.46	0.273	0.237207
JH602064.1_2499643	2.46	0	0.237207
JH602064.1_647076	2.46	0	0.237207
JH602068.1_1985096	2.46	0.019	0.237207
JH602084.1_1734225	2.46	0.156	0.237207
JH602084.1_1734242	2.46	0.267	0.237207
JH602117.1_7740776	2.46	0.18	0.237207
JH602117.1_7740828	2.46	0.492	0.237207
JH602145.1_3955621	2.46	0.119	0.237207
JH602171.1_2075844	2.46	0.333	0.237207
JH602171.1_2075986	2.46	0.469	0.237207
JH602171.1_2076005	2.46	0.429	0.237207
JH602171.1_2076007	2.46	0.551	0.237207
JH602180.1_4488309	2.46	0.033	0.237207
JH602197.1_2421533	2.46	0	0.237207
JH602218.1_751022	2.46	0.196	0.237207
JH602239.1_273947	2.46	0.095	0.237207
JH602046.1_17350732	2.16	0.778	0.228561
JH602046.1_17350737	2.16	0.75	0.228561
JH602046.1_17350746	2.16	0.778	0.228561
JH602053.1_207031	2.16	0	0.228561
JH602064.1_2499248	2.16	0.333	0.228561
JH602064.1_2499275	2.16	0.048	0.228561
JH602064.1_2499643	2.16	0.04	0.228561
JH602064.1_647076	2.16	0.105	0.228561
JH602068.1_1985096	2.16	0.036	0.228561
JH602084.1_1734225	2.16	0.304	0.228561
JH602084.1_1734242	2.16	0.435	0.228561
JH602117.1_7740776	2.16	0.257	0.228561
JH602117.1_7740828	2.16	0.414	0.228561
JH602145.1_3955621	2.16	0	0.228561
JH602171.1_2075844	2.16	0.444	0.228561
JH602171.1_2075986	2.16	0.171	0.228561
JH602171.1_2076005	2.16	0.471	0.228561
JH602171.1_2076007	2.16	0.314	0.228561
JH602180.1_4488309	2.16	0	0.228561
JH602197.1_2421533	2.16	0	0.228561
JH602218.1_751022	2.16	0.309	0.228561
JH602239.1_273947	2.16	0.194	0.228561
JH602046.1_17350732	1.35	0.583	0.205217
JH602046.1_17350737	1.35	0.5	0.205217
JH602046.1_17350746	1.35	0.458	0.205217
JH602053.1_207031	1.35	0	0.205217
JH602064.1_2499248	1.35	0.125	0.205217
JH602064.1_2499275	1.35	0.083	0.205217
JH602064.1_2499643	1.35	0.029	0.205217
JH602064.1_647076	1.35	0	0.205217
JH602068.1_1985096	1.35	0.027	0.205217
JH602084.1_1734225	1.35	0.037	0.205217
JH602084.1_1734242	1.35	0.222	0.205217
JH602117.1_7740776	1.35	0.049	0.205217
JH602117.1_7740828	1.35	0.22	0.205217
JH602145.1_3955621	1.35	0.08	0.205217
JH602171.1_2075844	1.35	0.217	0.205217
JH602171.1_2075986	1.35	0.081	0.205217
JH602171.1_2076005	1.35	0.297	0.205217
JH602171.1_2076007	1.35	0.27	0.205217
JH602180.1_4488309	1.35	0.032	0.205217
JH602197.1_2421533	1.35	0	0.205217
JH602218.1_751022	1.35	0.114	0.205217
JH602239.1_273947	1.35	0.122	0.205217
JH602046.1_17350732	2.16	0.591	0.228561
JH602046.1_17350737	2.16	0.602	0.228561
JH602046.1_17350746	2.16	0.591	0.228561
JH602053.1_207031	2.16	0.014	0.228561
JH602064.1_2499248	2.16	0.196	0.228561
JH602064.1_2499275	2.16	0.217	0.228561
JH602064.1_2499643	2.16	0.064	0.228561
JH602064.1_647076	2.16	0.119	0.228561
JH602068.1_1985096	2.16	0	0.228561
JH602084.1_1734225	2.16	0.147	0.228561
JH602084.1_1734242	2.16	0.338	0.228561
JH602117.1_7740776	2.16	0.184	0.228561
JH602117.1_7740828	2.16	0.276	0.228561
JH602145.1_3955621	2.16	0.128	0.228561
JH602171.1_2075844	2.16	0.298	0.228561
JH602171.1_2075986	2.16	0.333	0.228561
JH602171.1_2076005	2.16	0.319	0.228561
JH602171.1_2076007	2.16	0.333	0.228561
JH602180.1_4488309	2.16	0.043	0.228561
JH602197.1_2421533	2.16	0	0.228561
JH602218.1_751022	2.16	0.362	0.228561
JH602239.1_273947	2.16	0.139	0.228561
JH602046.1_17350732	1.78	0.65	0.217609
JH602046.1_17350737	1.78	0.65	0.217609
JH602046.1_17350746	1.78	0.795	0.217609
JH602053.1_207031	1.78	0.027	0.217609
JH602064.1_2499248	1.78	0.2	0.217609
JH602064.1_2499275	1.78	0.114	0.217609
JH602064.1_2499643	1.78	0	0.217609
JH602064.1_647076	1.78	0.111	0.217609
JH602068.1_1985096	1.78	0	0.217609
JH602084.1_1734225	1.78	0.263	0.217609
JH602084.1_1734242	1.78	0.342	0.217609
JH602117.1_7740776	1.78	0.12	0.217609
JH602117.1_7740828	1.78	0.44	0.217609
JH602145.1_3955621	1.78	0.115	0.217609
JH602171.1_2075844	1.78	0.154	0.217609
JH602171.1_2075986	1.78	0.348	0.217609
JH602171.1_2076005	1.78	0.261	0.217609
JH602171.1_2076007	1.78	0.435	0.217609
JH602180.1_4488309	1.78	0	0.217609
JH602197.1_2421533	1.78	0	0.217609
JH602218.1_751022	1.78	0.435	0.217609
JH602239.1_273947	1.78	0.137	0.217609
JH602046.1_17350732	1.78	0.571	0.217609
JH602046.1_17350737	1.78	0.524	0.217609
JH602046.1_17350746	1.78	0.476	0.217609
JH602053.1_207031	1.78	0	0.217609
JH602064.1_2499248	1.78	0.286	0.217609
JH602064.1_2499275	1.78	0	0.217609
JH602064.1_2499643	1.78	0.053	0.217609
JH602064.1_647076	1.78	0	0.217609
JH602068.1_1985096	1.78	0.038	0.217609
JH602084.1_1734225	1.78	0.238	0.217609
JH602084.1_1734242	1.78	0.238	0.217609
JH602117.1_7740776	1.78	0.174	0.217609
JH602117.1_7740828	1.78	0.217	0.217609
JH602145.1_3955621	1.78	0	0.217609
JH602171.1_2075844	1.78	0.3	0.217609
JH602171.1_2075986	1.78	0.265	0.217609
JH602171.1_2076005	1.78	0.206	0.217609
JH602171.1_2076007	1.78	0.324	0.217609
JH602180.1_4488309	1.78	0.079	0.217609
JH602197.1_2421533	1.78	0	0.217609
JH602218.1_751022	1.78	0.478	0.217609
JH602239.1_273947	1.78	0.167	0.217609
JH602046.1_17350732	2.16	0.765	0.228561
JH602046.1_17350737	2.16	0.882	0.228561
JH602046.1_17350746	2.16	0.471	0.228561
JH602053.1_207031	2.16	0.036	0.228561
JH602064.1_2499248	2.16	0.286	0.228561
JH602064.1_2499275	2.16	0.071	0.228561
JH602064.1_2499643	2.16	0	0.228561
JH602064.1_647076	2.16	0	0.228561
JH602068.1_1985096	2.16	0	0.228561
JH602084.1_1734225	2.16	0.067	0.228561
JH602084.1_1734242	2.16	0.667	0.228561
JH602117.1_7740776	2.16	0.3	0.228561
JH602117.1_7740828	2.16	0.5	0.228561
JH602145.1_3955621	2.16	0	0.228561
JH602171.1_2075844	2.16	0	0.228561
JH602171.1_2075986	2.16	0.316	0.228561
JH602171.1_2076005	2.16	0.053	0.228561
JH602171.1_2076007	2.16	0.263	0.228561
JH602180.1_4488309	2.16	0.027	0.228561
JH602197.1_2421533	2.16	0	0.228561
JH602218.1_751022	2.16	0.6	0.228561
JH602239.1_273947	2.16	0.264	0.228561
JH602046.1_17350732	2.16	0.618	0.228561
JH602046.1_17350737	2.16	0.709	0.228561
JH602046.1_17350746	2.16	0.636	0.228561
JH602053.1_207031	2.16	0.069	0.228561
JH602064.1_2499248	2.16	0.465	0.228561
JH602064.1_2499275	2.16	0.209	0.228561
JH602064.1_2499643	2.16	0.067	0.228561
JH602064.1_647076	2.16	0.029	0.228561
JH602068.1_1985096	2.16	0	0.228561
JH602084.1_1734225	2.16	0.246	0.228561
JH602084.1_1734242	2.16	0.343	0.228561
JH602117.1_7740776	2.16	0.149	0.228561
JH602117.1_7740828	2.16	0.297	0.228561
JH602145.1_3955621	2.16	0.048	0.228561
JH602171.1_2075844	2.16	0.231	0.228561
JH602171.1_2075986	2.16	0.324	0.228561
JH602171.1_2076005	2.16	0.351	0.228561
JH602171.1_2076007	2.16	0.466	0.228561
JH602180.1_4488309	2.16	0.042	0.228561
JH602197.1_2421533	2.16	0	0.228561
JH602218.1_751022	2.16	0.318	0.228561
JH602239.1_273947	2.16	0.234	0.228561
JH602046.1_17350732	5.29	0.634	0.318766
JH602046.1_17350737	5.29	0.732	0.318766
JH602046.1_17350746	5.29	0.805	0.318766
JH602053.1_207031	5.29	0	0.318766
JH602064.1_2499248	5.29	0.143	0.318766
JH602064.1_2499275	5.29	0.286	0.318766
JH602064.1_2499643	5.29	0.105	0.318766
JH602064.1_647076	5.29	0.167	0.318766
JH602068.1_1985096	5.29	0.133	0.318766
JH602084.1_1734225	5.29	0.556	0.318766
JH602084.1_1734242	5.29	0.611	0.318766
JH602117.1_7740776	5.29	0.127	0.318766
JH602117.1_7740828	5.29	0.444	0.318766
JH602145.1_3955621	5.29	0.154	0.318766
JH602171.1_2075844	5.29	0.444	0.318766
JH602171.1_2075986	5.29	0.37	0.318766
JH602171.1_2076005	5.29	0.222	0.318766
JH602171.1_2076007	5.29	0.444	0.318766
JH602180.1_4488309	5.29	0.033	0.318766
JH602197.1_2421533	5.29	0	0.318766
JH602218.1_751022	5.29	0.468	0.318766
JH602239.1_273947	5.29	0.083	0.318766
JH602046.1_17350732	7.69	0.786	0.387933
JH602046.1_17350737	7.69	0.893	0.387933
JH602046.1_17350746	7.69	0.821	0.387933
JH602053.1_207031	7.69	0.089	0.387933
JH602064.1_2499248	7.69	0.297	0.387933
JH602064.1_2499275	7.69	0.324	0.387933
JH602064.1_2499643	7.69	0.105	0.387933
JH602064.1_647076	7.69	0.276	0.387933
JH602068.1_1985096	7.69	0	0.387933
JH602084.1_1734225	7.69	0.193	0.387933
JH602084.1_1734242	7.69	0.368	0.387933
JH602117.1_7740776	7.69	0.296	0.387933
JH602117.1_7740828	7.69	0.593	0.387933
JH602145.1_3955621	7.69	0.19	0.387933
JH602171.1_2075844	7.69	0.692	0.387933
JH602171.1_2075986	7.69	0.578	0.387933
JH602171.1_2076005	7.69	0.711	0.387933
JH602171.1_2076007	7.69	0.711	0.387933
JH602180.1_4488309	7.69	0.135	0.387933
JH602197.1_2421533	7.69	0.01	0.387933
JH602218.1_751022	7.69	0.367	0.387933
JH602239.1_273947	7.69	0.275	0.387933
JH602046.1_17350732	5.56	0.75	0.326547
JH602046.1_17350737	5.56	0.75	0.326547
JH602046.1_17350746	5.56	0.5	0.326547
JH602053.1_207031	5.56	0	0.326547
JH602064.1_2499248	5.56	0.147	0.326547
JH602064.1_2499275	5.56	0.257	0.326547
JH602064.1_2499643	5.56	0.062	0.326547
JH602064.1_647076	5.56	0	0.326547
JH602068.1_1985096	5.56	0.045	0.326547
JH602084.1_1734225	5.56	0.167	0.326547
JH602084.1_1734242	5.56	0.528	0.326547
JH602117.1_7740776	5.56	0.171	0.326547
JH602117.1_7740828	5.56	0.257	0.326547
JH602145.1_3955621	5.56	0.194	0.326547
JH602171.1_2075844	5.56	0.2	0.326547
JH602171.1_2075986	5.56	0.429	0.326547
JH602171.1_2076005	5.56	0.464	0.326547
JH602171.1_2076007	5.56	0.321	0.326547
JH602180.1_4488309	5.56	0	0.326547
JH602197.1_2421533	5.56	0.012	0.326547
JH602218.1_751022	5.56	0.396	0.326547
JH602239.1_273947	5.56	0.1	0.326547
JH602046.1_17350732	0.74	0.34	0.187637
JH602046.1_17350737	0.74	0.468	0.187637
JH602046.1_17350746	0.74	0.234	0.187637
JH602053.1_207031	0.74	0	0.187637
JH602064.1_2499248	0.74	0.118	0.187637
JH602064.1_2499275	0.74	0	0.187637
JH602064.1_2499643	0.74	0.069	0.187637
JH602064.1_647076	0.74	0.039	0.187637
JH602068.1_1985096	0.74	0.036	0.187637
JH602084.1_1734225	0.74	0.375	0.187637
JH602084.1_1734242	0.74	0.292	0.187637
JH602117.1_7740776	0.74	0.278	0.187637
JH602117.1_7740828	0.74	0.417	0.187637
JH602145.1_3955621	0.74	0.05	0.187637
JH602171.1_2075844	0.74	0.31	0.187637
JH602171.1_2075986	0.74	0.176	0.187637
JH602171.1_2076005	0.74	0.235	0.187637
JH602171.1_2076007	0.74	0.206	0.187637
JH602180.1_4488309	0.74	0	0.187637
JH602197.1_2421533	0.74	0	0.187637
JH602218.1_751022	0.74	0.306	0.187637
JH602239.1_273947	0.74	0.194	0.187637
JH602046.1_17350732	0.95	0.579	0.193689
JH602046.1_17350737	0.95	0.5	0.193689
JH602046.1_17350746	0.95	0.395	0.193689
JH602053.1_207031	0.95	0	0.193689
JH602064.1_2499248	0.95	0.14	0.193689
JH602064.1_2499275	0.95	0.023	0.193689
JH602064.1_2499643	0.95	0.13	0.193689
JH602064.1_647076	0.95	0.034	0.193689
JH602068.1_1985096	0.95	0	0.193689
JH602084.1_1734225	0.95	0.027	0.193689
JH602084.1_1734242	0.95	0.324	0.193689
JH602117.1_7740776	0.95	0.125	0.193689
JH602117.1_7740828	0.95	0.393	0.193689
JH602145.1_3955621	0.95	0.043	0.193689
JH602171.1_2075844	0.95	0.083	0.193689
JH602171.1_2075986	0.95	0.075	0.193689
JH602171.1_2076005	0.95	0.075	0.193689
JH602171.1_2076007	0.95	0.15	0.193689
JH602180.1_4488309	0.95	0.043	0.193689
JH602197.1_2421533	0.95	0	0.193689
JH602218.1_751022	0.95	0.258	0.193689
JH602239.1_273947	0.95	0.095	0.193689
JH602046.1_17350732	0.95	0.421	0.193689
JH602046.1_17350737	0.95	0.439	0.193689
JH602046.1_17350746	0.95	0.298	0.193689
JH602053.1_207031	0.95	0.015	0.193689
JH602064.1_2499248	0.95	0.278	0.193689
JH602064.1_2499275	0.95	0.139	0.193689
JH602064.1_2499643	0.95	0.075	0.193689
JH602064.1_647076	0.95	0	0.193689
JH602068.1_1985096	0.95	0	0.193689
JH602084.1_1734225	0.95	0.203	0.193689
JH602084.1_1734242	0.95	0.297	0.193689
JH602117.1_7740776	0.95	0.192	0.193689
JH602117.1_7740828	0.95	0.384	0.193689
JH602145.1_3955621	0.95	0	0.193689
JH602171.1_2075844	0.95	0.37	0.193689
JH602171.1_2075986	0.95	0.161	0.193689
JH602171.1_2076005	0.95	0.321	0.193689
JH602171.1_2076007	0.95	0.286	0.193689
JH602180.1_4488309	0.95	0.024	0.193689
JH602197.1_2421533	0.95	0	0.193689
JH602218.1_751022	0.95	0.306	0.193689
JH602239.1_273947	0.95	0.119	0.193689
JH602046.1_17350732	4.78	0.354	0.304068
JH602046.1_17350737	4.78	0.506	0.304068
JH602046.1_17350746	4.78	0.266	0.304068
JH602053.1_207031	4.78	0.03	0.304068
JH602064.1_2499248	4.78	0.222	0.304068
JH602064.1_2499275	4.78	0.174	0.304068
JH602064.1_2499643	4.78	0.081	0.304068
JH602064.1_647076	4.78	0	0.304068
JH602068.1_1985096	4.78	0.021	0.304068
JH602084.1_1734225	4.78	0.141	0.304068
JH602084.1_1734242	4.78	0.183	0.304068
JH602117.1_7740776	4.78	0.197	0.304068
JH602117.1_7740828	4.78	0.28	0.304068
JH602145.1_3955621	4.78	0.222	0.304068
JH602171.1_2075844	4.78	0.391	0.304068
JH602171.1_2075986	4.78	0.279	0.304068
JH602171.1_2076005	4.78	0.163	0.304068
JH602171.1_2076007	4.78	0.279	0.304068
JH602180.1_4488309	4.78	0	0.304068
JH602197.1_2421533	4.78	0.032	0.304068
JH602218.1_751022	4.78	0.49	0.304068
JH602239.1_273947	4.78	0.094	0.304068
JH602046.1_17350732	0.95	0.2	0.193689
JH602046.1_17350737	0.95	0.2	0.193689
JH602046.1_17350746	0.95	0.25	0.193689
JH602053.1_207031	0.95	0	0.193689
JH602064.1_2499248	0.95	0.214	0.193689
JH602064.1_2499275	0.95	0.036	0.193689
JH602064.1_2499643	0.95	0	0.193689
JH602064.1_647076	0.95	0	0.193689
JH602068.1_1985096	0.95	0.077	0.193689
JH602084.1_1734225	0.95	0.2	0.193689
JH602084.1_1734242	0.95	0.5	0.193689
JH602117.1_7740776	0.95	0.379	0.193689
JH602117.1_7740828	0.95	0.379	0.193689
JH602145.1_3955621	0.95	0.133	0.193689
JH602171.1_2075844	0.95	0	0.193689
JH602171.1_2075986	0.95	0.042	0.193689
JH602171.1_2076005	0.95	0.125	0.193689
JH602171.1_2076007	0.95	0.125	0.193689
JH602180.1_4488309	0.95	0.056	0.193689
JH602197.1_2421533	0.95	0	0.193689
JH602218.1_751022	0.95	0.611	0.193689
JH602239.1_273947	0.95	0.214	0.193689
JH602046.1_17350732	1.15	0.556	0.199453
JH602046.1_17350737	1.15	0.556	0.199453
JH602046.1_17350746	1.15	0.222	0.199453
JH602053.1_207031	1.15	0.13	0.199453
JH602064.1_2499248	1.15	0.167	0.199453
JH602064.1_2499275	1.15	0.083	0.199453
JH602064.1_2499643	1.15	0	0.199453
JH602064.1_647076	1.15	0.25	0.199453
JH602068.1_1985096	1.15	0	0.199453
JH602084.1_1734225	1.15	0.167	0.199453
JH602084.1_1734242	1.15	0.125	0.199453
JH602117.1_7740776	1.15	0.129	0.199453
JH602117.1_7740828	1.15	0.355	0.199453
JH602145.1_3955621	1.15	0.111	0.199453
JH602171.1_2075844	1.15	0.292	0.199453
JH602171.1_2075986	1.15	0.412	0.199453
JH602171.1_2076005	1.15	0.294	0.199453
JH602171.1_2076007	1.15	0.294	0.199453
JH602180.1_4488309	1.15	0.229	0.199453
JH602197.1_2421533	1.15	0	0.199453
JH602218.1_751022	1.15	0.5	0.199453
JH602239.1_273947	1.15	0.44	0.199453
JH602046.1_17350732	0.05	0.15	0.167751
JH602046.1_17350737	0.05	0.15	0.167751
JH602046.1_17350746	0.05	0.15	0.167751
JH602053.1_207031	0.05	0	0.167751
JH602064.1_2499248	0.05	0.212	0.167751
JH602064.1_2499275	0.05	0.154	0.167751
JH602064.1_2499643	0.05	0	0.167751
JH602064.1_647076	0.05	0.043	0.167751
JH602068.1_1985096	0.05	0	0.167751
JH602084.1_1734225	0.05	0.06	0.167751
JH602084.1_1734242	0.05	0.04	0.167751
JH602117.1_7740776	0.05	0.141	0.167751
JH602117.1_7740828	0.05	0.268	0.167751
JH602145.1_3955621	0.05	0.053	0.167751
JH602171.1_2075844	0.05	0.107	0.167751
JH602171.1_2075986	0.05	0.133	0.167751
JH602171.1_2076005	0.05	0.156	0.167751
JH602171.1_2076007	0.05	0.2	0.167751
JH602180.1_4488309	0.05	0.023	0.167751
JH602197.1_2421533	0.05	0	0.167751
JH602218.1_751022	0.05	0.182	0.167751
JH602239.1_273947	0.05	0.258	0.167751
JH602046.1_17350732	0.07	0.286	0.168328
JH602046.1_17350737	0.07	0.321	0.168328
JH602046.1_17350746	0.07	0.25	0.168328
JH602053.1_207031	0.07	0	0.168328
JH602064.1_2499248	0.07	0.103	0.168328
JH602064.1_2499275	0.07	0.051	0.168328
JH602064.1_2499643	0.07	0.111	0.168328
JH602064.1_647076	0.07	0	0.168328
JH602068.1_1985096	0.07	0	0.168328
JH602084.1_1734225	0.07	0.129	0.168328
JH602084.1_1734242	0.07	0.194	0.168328
JH602117.1_7740776	0.07	0.158	0.168328
JH602117.1_7740828	0.07	0.316	0.168328
JH602145.1_3955621	0.07	0	0.168328
JH602171.1_2075844	0.07	0.133	0.168328
JH602171.1_2075986	0.07	0.031	0.168328
JH602171.1_2076005	0.07	0	0.168328
JH602171.1_2076007	0.07	0.094	0.168328
JH602180.1_4488309	0.07	0.023	0.168328
JH602197.1_2421533	0.07	0.025	0.168328
JH602218.1_751022	0.07	0.065	0.168328
JH602239.1_273947	0.07	0.036	0.168328
JH602046.1_17350732	0.04	0.389	0.167463
JH602046.1_17350737	0.04	0.463	0.167463
JH602046.1_17350746	0.04	0.352	0.167463
JH602053.1_207031	0.04	0.017	0.167463
JH602064.1_2499248	0.04	0.085	0.167463
JH602064.1_2499275	0.04	0.064	0.167463
JH602064.1_2499643	0.04	0.023	0.167463
JH602064.1_647076	0.04	0.029	0.167463
JH602068.1_1985096	0.04	0	0.167463
JH602084.1_1734225	0.04	0.129	0.167463
JH602084.1_1734242	0.04	0.129	0.167463
JH602117.1_7740776	0.04	0.182	0.167463
JH602117.1_7740828	0.04	0.291	0.167463
JH602145.1_3955621	0.04	0.075	0.167463
JH602171.1_2075844	0.04	0.192	0.167463
JH602171.1_2075986	0.04	0.032	0.167463
JH602171.1_2076005	0.04	0.048	0.167463
JH602171.1_2076007	0.04	0.111	0.167463
JH602180.1_4488309	0.04	0	0.167463
JH602197.1_2421533	0.04	0	0.167463
JH602218.1_751022	0.04	0.151	0.167463
JH602239.1_273947	0.04	0.102	0.167463
JH602046.1_17350732	0.08	0.077	0.168616
JH602046.1_17350737	0.08	0.038	0.168616
JH602046.1_17350746	0.08	0.038	0.168616
JH602053.1_207031	0.08	0	0.168616
JH602064.1_2499248	0.08	0.111	0.168616
JH602064.1_2499275	0.08	0	0.168616
JH602064.1_2499643	0.08	0	0.168616
JH602064.1_647076	0.08	0	0.168616
JH602068.1_1985096	0.08	0	0.168616
JH602084.1_1734225	0.08	0.115	0.168616
JH602084.1_1734242	0.08	0.154	0.168616
JH602117.1_7740776	0.08	0.136	0.168616
JH602117.1_7740828	0.08	0.295	0.168616
JH602145.1_3955621	0.08	0.031	0.168616
JH602171.1_2075844	0.08	0	0.168616
JH602171.1_2075986	0.08	0.107	0.168616
JH602171.1_2076005	0.08	0.107	0.168616
JH602171.1_2076007	0.08	0.214	0.168616
JH602180.1_4488309	0.08	0	0.168616
[truncated: 355 more rows]

## Sheet: Figure 4a - decr. sites
Clock site	Age (years)	DNAm	Pred
JH602099.1_7039920	0.52	0.946	0.865265
JH602145.1_2487622	0.52	0.667	0.865265
JH602145.1_2487629	0.52	0.524	0.865265
JH602145.1_2487635	0.52	0.714	0.865265
JH602099.1_7039920	0.52	0.875	0.865265
JH602145.1_2487622	0.52	0.714	0.865265
JH602145.1_2487629	0.52	0.571	0.865265
JH602145.1_2487635	0.52	0.571	0.865265
JH602099.1_7039920	0.52	0.952	0.865265
JH602145.1_2487622	0.52	0.742	0.865265
JH602145.1_2487629	0.52	0.645	0.865265
JH602145.1_2487635	0.52	0.806	0.865265
JH602099.1_7039920	1.43	0.868	0.836659
JH602145.1_2487622	1.43	0.804	0.836659
JH602145.1_2487629	1.43	0.717	0.836659
JH602145.1_2487635	1.43	0.772	0.836659
JH602099.1_7039920	3.98	0.9	0.7565
JH602145.1_2487622	3.98	0.556	0.7565
JH602145.1_2487629	3.98	0.5	0.7565
JH602145.1_2487635	3.98	0.639	0.7565
JH602099.1_7039920	3.98	1	0.7565
JH602145.1_2487622	3.98	0.8	0.7565
JH602145.1_2487629	3.98	0.6	0.7565
JH602145.1_2487635	3.98	0.667	0.7565
JH602099.1_7039920	7.62	0.821	0.642076
JH602145.1_2487622	7.62	0.543	0.642076
JH602145.1_2487629	7.62	0.371	0.642076
JH602145.1_2487635	7.62	0.543	0.642076
JH602099.1_7039920	5.03	0.821	0.723493
JH602145.1_2487622	5.03	0.764	0.723493
JH602145.1_2487629	5.03	0.625	0.723493
JH602145.1_2487635	5.03	0.681	0.723493
JH602099.1_7039920	6.47	0.792	0.678227
JH602145.1_2487622	6.47	0.463	0.678227
JH602145.1_2487629	6.47	0.39	0.678227
JH602145.1_2487635	6.47	0.537	0.678227
JH602099.1_7039920	6.44	0.868	0.67917
JH602145.1_2487622	6.44	0.787	0.67917
JH602145.1_2487629	6.44	0.693	0.67917
JH602145.1_2487635	6.44	0.72	0.67917
JH602099.1_7039920	6.47	0.717	0.678227
JH602145.1_2487622	6.47	0.621	0.678227
JH602145.1_2487629	6.47	0.655	0.678227
JH602145.1_2487635	6.47	0.69	0.678227
JH602099.1_7039920	10.05	0.675	0.565689
JH602145.1_2487622	10.05	0.61	0.565689
JH602145.1_2487629	10.05	0.529	0.565689
JH602145.1_2487635	10.05	0.603	0.565689
JH602099.1_7039920	10.48	0.652	0.552172
JH602145.1_2487622	10.48	0.653	0.552172
JH602145.1_2487629	10.48	0.612	0.552172
JH602145.1_2487635	10.48	0.714	0.552172
JH602099.1_7039920	1.92	0.871	0.821256
JH602145.1_2487622	1.92	0.812	0.821256
JH602145.1_2487629	1.92	0.667	0.821256
JH602145.1_2487635	1.92	0.833	0.821256
JH602099.1_7039920	4.37	0.881	0.74424
JH602145.1_2487622	4.37	0.528	0.74424
JH602145.1_2487629	4.37	0.389	0.74424
JH602145.1_2487635	4.37	0.528	0.74424
JH602099.1_7039920	4.08	0.938	0.753356
JH602145.1_2487622	4.08	0.6	0.753356
JH602145.1_2487629	4.08	0.5	0.753356
JH602145.1_2487635	4.08	0.675	0.753356
JH602099.1_7039920	2.12	0.875	0.814969
JH602145.1_2487622	2.12	0.708	0.814969
JH602145.1_2487629	2.12	0.542	0.814969
JH602145.1_2487635	2.12	0.75	0.814969
JH602099.1_7039920	1.92	1	0.821256
JH602145.1_2487622	1.92	0.909	0.821256
JH602145.1_2487629	1.92	0.909	0.821256
JH602145.1_2487635	1.92	1	0.821256
JH602099.1_7039920	2.12	0.858	0.814969
JH602145.1_2487622	2.12	0.805	0.814969
JH602145.1_2487629	2.12	0.756	0.814969
JH602145.1_2487635	2.12	0.732	0.814969
JH602099.1_7039920	2.12	0.889	0.814969
JH602145.1_2487622	2.12	0.745	0.814969
JH602145.1_2487629	2.12	0.667	0.814969
JH602145.1_2487635	2.12	0.725	0.814969
JH602099.1_7039920	5.39	0.686	0.712177
JH602145.1_2487622	5.39	0.667	0.712177
JH602145.1_2487629	5.39	0.513	0.712177
JH602145.1_2487635	5.39	0.641	0.712177
JH602099.1_7039920	2.12	0.834	0.814969
JH602145.1_2487622	2.12	0.827	0.814969
JH602145.1_2487629	2.12	0.776	0.814969
JH602145.1_2487635	2.12	0.806	0.814969
JH602099.1_7039920	7.83	0.624	0.635475
JH602145.1_2487622	7.83	0.57	0.635475
JH602145.1_2487629	7.83	0.456	0.635475
JH602145.1_2487635	7.83	0.62	0.635475
JH602099.1_7039920	4.8	0.856	0.730723
JH602145.1_2487622	4.8	0.536	0.730723
JH602145.1_2487629	4.8	0.44	0.730723
JH602145.1_2487635	4.8	0.619	0.730723
JH602099.1_7039920	4.08	0.938	0.753356
JH602145.1_2487622	4.08	0.561	0.753356
JH602145.1_2487629	4.08	0.537	0.753356
JH602145.1_2487635	4.08	0.585	0.753356
JH602099.1_7039920	4.29	0.72	0.746755
JH602145.1_2487622	4.29	0.545	0.746755
JH602145.1_2487629	4.29	0.545	0.746755
JH602145.1_2487635	4.29	0.455	0.746755
JH602099.1_7039920	3.36	0.831	0.77599
JH602145.1_2487622	3.36	0.935	0.77599
JH602145.1_2487629	3.36	0.826	0.77599
JH602145.1_2487635	3.36	0.87	0.77599
JH602099.1_7039920	4.51	0.75	0.739839
JH602145.1_2487622	4.51	0.812	0.739839
JH602145.1_2487629	4.51	0.938	0.739839
JH602145.1_2487635	4.51	0.938	0.739839
JH602099.1_7039920	4.29	0.967	0.746755
JH602145.1_2487622	4.29	0.552	0.746755
JH602145.1_2487629	4.29	0.483	0.746755
JH602145.1_2487635	4.29	0.586	0.746755
JH602099.1_7039920	11.59	0.698	0.517279
JH602145.1_2487622	11.59	0.5	0.517279
JH602145.1_2487629	11.59	0.361	0.517279
JH602145.1_2487635	11.59	0.444	0.517279
JH602099.1_7039920	2	0.791	0.818741
JH602145.1_2487622	2	1	0.818741
JH602145.1_2487629	2	0.886	0.818741
JH602145.1_2487635	2	0.914	0.818741
JH602099.1_7039920	4.8	0.676	0.730723
JH602145.1_2487622	4.8	0.64	0.730723
JH602145.1_2487629	4.8	0.52	0.730723
JH602145.1_2487635	4.8	0.8	0.730723
JH602099.1_7039920	2	0.968	0.818741
JH602145.1_2487622	2	1	0.818741
JH602145.1_2487629	2	0.912	0.818741
JH602145.1_2487635	2	0.971	0.818741
JH602099.1_7039920	2.85	0.916	0.792021
JH602145.1_2487622	2.85	0.903	0.792021
JH602145.1_2487629	2.85	0.903	0.792021
JH602145.1_2487635	2.85	0.917	0.792021
JH602099.1_7039920	7.56	0.929	0.643963
JH602145.1_2487622	7.56	0.823	0.643963
JH602145.1_2487629	7.56	0.758	0.643963
JH602145.1_2487635	7.56	0.806	0.643963
JH602099.1_7039920	7.34	0.828	0.650878
JH602145.1_2487622	7.34	0.746	0.650878
JH602145.1_2487629	7.34	0.662	0.650878
JH602145.1_2487635	7.34	0.732	0.650878
JH602099.1_7039920	7.56	0.838	0.643963
JH602145.1_2487622	7.56	0.854	0.643963
JH602145.1_2487629	7.56	0.771	0.643963
JH602145.1_2487635	7.56	0.875	0.643963
JH602099.1_7039920	7.56	0.818	0.643963
JH602145.1_2487622	7.56	0.685	0.643963
JH602145.1_2487629	7.56	0.479	0.643963
JH602145.1_2487635	7.56	0.671	0.643963
JH602099.1_7039920	8.07	0.77	0.627931
JH602145.1_2487622	8.07	0.597	0.627931
JH602145.1_2487629	8.07	0.418	0.627931
JH602145.1_2487635	8.07	0.657	0.627931
JH602099.1_7039920	7.76	0.744	0.637676
JH602145.1_2487622	7.76	0.534	0.637676
JH602145.1_2487629	7.76	0.483	0.637676
JH602145.1_2487635	7.76	0.569	0.637676
JH602099.1_7039920	7.76	0.766	0.637676
JH602145.1_2487622	7.76	0.585	0.637676
JH602145.1_2487629	7.76	0.385	0.637676
JH602145.1_2487635	7.76	0.631	0.637676
JH602099.1_7039920	11.63	0.522	0.516022
JH602145.1_2487622	11.63	0.278	0.516022
JH602145.1_2487629	11.63	0.364	0.516022
JH602145.1_2487635	11.63	0.436	0.516022
JH602099.1_7039920	2.85	0.932	0.792021
JH602145.1_2487622	2.85	0.929	0.792021
JH602145.1_2487629	2.85	0.839	0.792021
JH602145.1_2487635	2.85	0.875	0.792021
JH602099.1_7039920	11.63	0.809	0.516022
JH602145.1_2487622	11.63	0.607	0.516022
JH602145.1_2487629	11.63	0.464	0.516022
JH602145.1_2487635	11.63	0.607	0.516022
JH602099.1_7039920	2.12	0.967	0.814969
JH602145.1_2487622	2.12	0.927	0.814969
JH602145.1_2487629	2.12	0.805	0.814969
JH602145.1_2487635	2.12	0.902	0.814969
JH602099.1_7039920	8.07	0.719	0.627931
JH602145.1_2487622	8.07	0.5	0.627931
JH602145.1_2487629	8.07	0.438	0.627931
JH602145.1_2487635	8.07	0.458	0.627931
JH602099.1_7039920	2.12	0.944	0.814969
JH602145.1_2487622	2.12	0.875	0.814969
JH602145.1_2487629	2.12	0.842	0.814969
JH602145.1_2487635	2.12	0.86	0.814969
JH602099.1_7039920	2.12	0.862	0.814969
JH602145.1_2487622	2.12	0.851	0.814969
JH602145.1_2487629	2.12	0.723	0.814969
JH602145.1_2487635	2.12	0.787	0.814969
JH602099.1_7039920	3.29	0.831	0.77819
JH602145.1_2487622	3.29	0.818	0.77819
JH602145.1_2487629	3.29	0.758	0.77819
JH602145.1_2487635	3.29	0.803	0.77819
JH602099.1_7039920	7.56	0.702	0.643963
JH602145.1_2487622	7.56	0.656	0.643963
JH602145.1_2487629	7.56	0.556	0.643963
JH602145.1_2487635	7.56	0.711	0.643963
JH602099.1_7039920	7.34	0.904	0.650878
JH602145.1_2487622	7.34	0.735	0.650878
JH602145.1_2487629	7.34	0.653	0.650878
JH602145.1_2487635	7.34	0.694	0.650878
JH602099.1_7039920	1.82	0.882	0.8244
JH602145.1_2487622	1.82	0.846	0.8244
JH602145.1_2487629	1.82	0.769	0.8244
JH602145.1_2487635	1.82	0.846	0.8244
JH602099.1_7039920	2.85	0.89	0.792021
JH602145.1_2487622	2.85	0.896	0.792021
JH602145.1_2487629	2.85	0.875	0.792021
JH602145.1_2487635	2.85	0.938	0.792021
JH602099.1_7039920	1.17	0.92	0.844832
JH602145.1_2487622	1.17	0.919	0.844832
JH602145.1_2487629	1.17	0.806	0.844832
JH602145.1_2487635	1.17	0.935	0.844832
JH602099.1_7039920	2.12	0.934	0.814969
JH602145.1_2487622	2.12	0.949	0.814969
JH602145.1_2487629	2.12	0.864	0.814969
JH602145.1_2487635	2.12	0.915	0.814969
JH602099.1_7039920	1.82	0.926	0.8244
JH602145.1_2487622	1.82	0.894	0.8244
JH602145.1_2487629	1.82	0.851	0.8244
JH602145.1_2487635	1.82	0.809	0.8244
JH602099.1_7039920	1.82	0.962	0.8244
JH602145.1_2487622	1.82	0.868	0.8244
JH602145.1_2487629	1.82	0.711	0.8244
JH602145.1_2487635	1.82	0.842	0.8244
JH602099.1_7039920	2.12	0.852	0.814969
JH602145.1_2487622	2.12	0.794	0.814969
JH602145.1_2487629	2.12	0.765	0.814969
JH602145.1_2487635	2.12	0.853	0.814969
JH602099.1_7039920	1.61	0.837	0.831001
JH602145.1_2487622	1.61	0.833	0.831001
JH602145.1_2487629	1.61	0.9	0.831001
JH602145.1_2487635	1.61	0.9	0.831001
JH602099.1_7039920	2.07	0.885	0.816541
JH602145.1_2487622	2.07	0.642	0.816541
JH602145.1_2487629	2.07	0.604	0.816541
JH602145.1_2487635	2.07	0.755	0.816541
JH602099.1_7039920	2.07	0.805	0.816541
JH602145.1_2487622	2.07	0.796	0.816541
JH602145.1_2487629	2.07	0.759	0.816541
JH602145.1_2487635	2.07	0.852	0.816541
JH602099.1_7039920	2.07	0.812	0.816541
JH602145.1_2487622	2.07	0.732	0.816541
JH602145.1_2487629	2.07	0.696	0.816541
JH602145.1_2487635	2.07	0.75	0.816541
JH602099.1_7039920	1.72	0.848	0.827543
JH602145.1_2487622	1.72	0.778	0.827543
JH602145.1_2487629	1.72	0.733	0.827543
JH602145.1_2487635	1.72	0.911	0.827543
JH602099.1_7039920	2.07	0.824	0.816541
JH602145.1_2487622	2.07	0.787	0.816541
JH602145.1_2487629	2.07	0.773	0.816541
JH602145.1_2487635	2.07	0.88	0.816541
JH602099.1_7039920	2.07	0.859	0.816541
JH602145.1_2487622	2.07	0.919	0.816541
JH602145.1_2487629	2.07	0.892	0.816541
JH602145.1_2487635	2.07	0.838	0.816541
JH602099.1_7039920	2.07	0.808	0.816541
JH602145.1_2487622	2.07	0.676	0.816541
JH602145.1_2487629	2.07	0.541	0.816541
JH602145.1_2487635	2.07	0.703	0.816541
JH602099.1_7039920	1.72	0.949	0.827543
JH602145.1_2487622	1.72	0.778	0.827543
JH602145.1_2487629	1.72	0.711	0.827543
JH602145.1_2487635	1.72	0.867	0.827543
JH602099.1_7039920	6.85	0.781	0.666281
JH602145.1_2487622	6.85	0.744	0.666281
JH602145.1_2487629	6.85	0.6	0.666281
JH602145.1_2487635	6.85	0.756	0.666281
JH602099.1_7039920	1.72	0.881	0.827543
JH602145.1_2487622	1.72	0.83	0.827543
JH602145.1_2487629	1.72	0.679	0.827543
JH602145.1_2487635	1.72	0.755	0.827543
JH602099.1_7039920	4.53	0.791	0.739211
JH602145.1_2487622	4.53	0.692	0.739211
JH602145.1_2487629	4.53	0.615	0.739211
JH602145.1_2487635	4.53	0.769	0.739211
JH602099.1_7039920	2.46	0.804	0.804281
JH602145.1_2487622	2.46	0.841	0.804281
JH602145.1_2487629	2.46	0.683	0.804281
JH602145.1_2487635	2.46	0.794	0.804281
JH602099.1_7039920	2.16	0.875	0.813712
JH602145.1_2487622	2.16	0.873	0.813712
JH602145.1_2487629	2.16	0.676	0.813712
JH602145.1_2487635	2.16	0.817	0.813712
JH602099.1_7039920	1.35	0.854	0.839174
JH602145.1_2487622	1.35	0.878	0.839174
JH602145.1_2487629	1.35	0.634	0.839174
JH602145.1_2487635	1.35	0.927	0.839174
JH602099.1_7039920	2.16	0.868	0.813712
JH602145.1_2487622	2.16	0.86	0.813712
JH602145.1_2487629	2.16	0.802	0.813712
JH602145.1_2487635	2.16	0.808	0.813712
JH602099.1_7039920	1.78	0.87	0.825657
JH602145.1_2487622	1.78	0.685	0.825657
JH602145.1_2487629	1.78	0.712	0.825657
JH602145.1_2487635	1.78	0.795	0.825657
JH602099.1_7039920	1.78	1	0.825657
JH602145.1_2487622	1.78	0.907	0.825657
JH602145.1_2487629	1.78	0.767	0.825657
JH602145.1_2487635	1.78	0.905	0.825657
JH602099.1_7039920	2.16	0.917	0.813712
JH602145.1_2487622	2.16	0.818	0.813712
JH602145.1_2487629	2.16	0.727	0.813712
JH602145.1_2487635	2.16	0.864	0.813712
JH602099.1_7039920	2.16	0.865	0.813712
JH602145.1_2487622	2.16	0.774	0.813712
JH602145.1_2487629	2.16	0.758	0.813712
JH602145.1_2487635	2.16	0.806	0.813712
JH602099.1_7039920	5.29	0.771	0.71532
JH602145.1_2487622	5.29	0.569	0.71532
JH602145.1_2487629	5.29	0.529	0.71532
JH602145.1_2487635	5.29	0.529	0.71532
JH602099.1_7039920	7.69	0.676	0.639876
JH602145.1_2487622	7.69	0.508	0.639876
JH602145.1_2487629	7.69	0.424	0.639876
JH602145.1_2487635	7.69	0.559	0.639876
JH602099.1_7039920	5.56	0.76	0.706833
JH602145.1_2487622	5.56	0.63	0.706833
JH602145.1_2487629	5.56	0.478	0.706833
JH602145.1_2487635	5.56	0.652	0.706833
JH602099.1_7039920	0.74	0.938	0.858349
JH602145.1_2487622	0.74	0.922	0.858349
JH602145.1_2487629	0.74	0.779	0.858349
JH602145.1_2487635	0.74	0.922	0.858349
JH602099.1_7039920	0.95	0.943	0.851748
JH602145.1_2487622	0.95	0.913	0.851748
JH602145.1_2487629	0.95	0.841	0.851748
JH602145.1_2487635	0.95	0.899	0.851748
JH602099.1_7039920	0.95	0.941	0.851748
JH602145.1_2487622	0.95	0.859	0.851748
JH602145.1_2487629	0.95	0.808	0.851748
JH602145.1_2487635	0.95	0.897	0.851748
JH602099.1_7039920	4.78	0.914	0.731352
JH602145.1_2487622	4.78	0.85	0.731352
JH602145.1_2487629	4.78	0.812	0.731352
JH602145.1_2487635	4.78	0.863	0.731352
JH602099.1_7039920	0.95	0.789	0.851748
JH602145.1_2487622	0.95	0.609	0.851748
JH602145.1_2487629	0.95	0.652	0.851748
JH602145.1_2487635	0.95	0.87	0.851748
JH602099.1_7039920	1.15	1	0.845461
JH602145.1_2487622	1.15	0.787	0.845461
JH602145.1_2487629	1.15	0.66	0.845461
JH602145.1_2487635	1.15	0.723	0.845461
JH602099.1_7039920	0.05	0.88	0.88004
JH602145.1_2487622	0.05	0.973	0.88004
JH602145.1_2487629	0.05	0.919	0.88004
JH602145.1_2487635	0.05	0.946	0.88004
JH602099.1_7039920	0.07	0.793	0.879411
JH602145.1_2487622	0.07	0.938	0.879411
JH602145.1_2487629	0.07	0.969	0.879411
JH602145.1_2487635	0.07	0.969	0.879411
JH602099.1_7039920	0.04	0.962	0.880354
JH602145.1_2487622	0.04	0.919	0.880354
JH602145.1_2487629	0.04	0.905	0.880354
JH602145.1_2487635	0.04	0.877	0.880354
JH602099.1_7039920	0.08	0.93	0.879096
JH602145.1_2487622	0.08	1	0.879096
JH602145.1_2487629	0.08	0.839	0.879096
JH602145.1_2487635	0.08	0.968	0.879096
JH602099.1_7039920	0.08	0.962	0.879096
JH602145.1_2487622	0.08	0.933	0.879096
JH602145.1_2487629	0.08	0.858	0.879096
JH602145.1_2487635	0.08	0.908	0.879096
JH602099.1_7039920	3	0.889	0.787306
JH602145.1_2487622	3	0.957	0.787306
JH602145.1_2487629	3	0.87	0.787306
JH602145.1_2487635	3	0.826	0.787306
JH602099.1_7039920	4	0.873	0.755871
JH602145.1_2487622	4	0.811	0.755871
JH602145.1_2487629	4	0.717	0.755871
JH602145.1_2487635	4	0.717	0.755871
JH602099.1_7039920	4	0.903	0.755871
JH602145.1_2487622	4	0.803	0.755871
JH602145.1_2487629	4	0.634	0.755871
JH602145.1_2487635	4	0.718	0.755871
JH602099.1_7039920	0.01	0.91	0.881297
JH602145.1_2487622	0.01	0.905	0.881297
JH602145.1_2487629	0.01	0.786	0.881297
JH602145.1_2487635	0.01	0.857	0.881297
JH602099.1_7039920	0.01	0.821	0.881297
JH602145.1_2487622	0.01	0.933	0.881297
JH602145.1_2487629	0.01	0.933	0.881297
JH602145.1_2487635	0.01	0.9	0.881297
JH602099.1_7039920	5	1	0.724436
JH602145.1_2487622	5	0.611	0.724436
JH602145.1_2487629	5	0.556	0.724436
JH602145.1_2487635	5	0.722	0.724436
JH602099.1_7039920	5	1	0.724436
JH602145.1_2487622	5	0.781	0.724436
JH602145.1_2487629	5	0.688	0.724436
JH602145.1_2487635	5	0.75	0.724436
JH602099.1_7039920	0.75	1	0.858035
JH602145.1_2487622	0.75	0.812	0.858035
JH602145.1_2487629	0.75	0.688	0.858035
JH602145.1_2487635	0.75	0.938	0.858035
JH602099.1_7039920	0.75	0.889	0.858035
JH602145.1_2487622	0.75	1	0.858035
JH602145.1_2487629	0.75	1	0.858035
JH602145.1_2487635	0.75	1	0.858035
JH602099.1_7039920	0.75	0.881	0.858035
JH602145.1_2487622	0.75	0.724	0.858035
JH602145.1_2487629	0.75	0.724	0.858035
JH602145.1_2487635	0.75	0.862	0.858035
JH602099.1_7039920	0.75	0.962	0.858035
JH602145.1_2487622	0.75	0.8	0.858035
JH602145.1_2487629	0.75	0.76	0.858035
JH602145.1_2487635	0.75	0.9	0.858035
JH602099.1_7039920	0.75	0.951	0.858035
JH602145.1_2487622	0.75	0.821	0.858035
JH602145.1_2487629	0.75	0.912	0.858035
JH602145.1_2487635	0.75	0.853	0.858035
JH602099.1_7039920	0.75	1	0.858035
JH602145.1_2487622	0.75	0.944	0.858035
JH602145.1_2487629	0.75	0.722	0.858035
JH602145.1_2487635	0.75	0.833	0.858035
JH602099.1_7039920	0.75	0.952	0.858035
JH602145.1_2487622	0.75	0.889	0.858035
JH602145.1_2487629	0.75	0.75	0.858035
JH602145.1_2487635	0.75	0.889	0.858035
JH602099.1_7039920	0.75	0.971	0.858035
JH602145.1_2487622	0.75	0.842	0.858035
JH602145.1_2487629	0.75	0.842	0.858035
JH602145.1_2487635	0.75	0.868	0.858035

## Sheet: Figure 4b -incr. sites
Clock site	Age (months)	DNAm	Age (years)	Pred
chr19_23893237	0.67	0.301875	0.0558333	0.188755
chr18_58836611	0.67	0.138	0.0558333	0.188755
chr16_10502162	0.67	0.015	0.0558333	0.188755
chr16_10502211	0.67	0.215	0.0558333	0.188755
chr16_72663969	0.67	0.068	0.0558333	0.188755
chr15_84756593	0.67	0.094	0.0558333	0.188755
chr15_98780540	0.67	0.052	0.0558333	0.188755
chr12_17993343	0.67	0.418	0.0558333	0.188755
chr12_20196778	0.67	0	0.0558333	0.188755
chr12_20196795	0.67	0	0.0558333	0.188755
chr12_24252005	0.67	0.062	0.0558333	0.188755
chr12_24252044	0.67	0	0.0558333	0.188755
chr12_24252062	0.67	0.235	0.0558333	0.188755
chr12_24252074	0.67	0.059	0.0558333	0.188755
chr11_109011767	0.67	0.58	0.0558333	0.188755
chr11_57832738	0.67	0.2	0.0558333	0.188755
chr11_82930766	0.67	0.014	0.0558333	0.188755
chr11_82930771	0.67	0.085	0.0558333	0.188755
chr11_82931319	0.67	0.043	0.0558333	0.188755
chr11_82931391	0.67	0.106	0.0558333	0.188755
chr10_33624566	0.67	0	0.0558333	0.188755
chr9_111311633	0.67	0.571	0.0558333	0.188755
chr8_105270995	0.67	0.034	0.0558333	0.188755
chr8_105270996	0.67	0	0.0558333	0.188755
chr8_105271005	0.67	0.138	0.0558333	0.188755
chr8_105271006	0.67	0.103	0.0558333	0.188755
chr8_105271022	0.67	0.026	0.0558333	0.188755
chr8_110168194	0.67	0.109	0.0558333	0.188755
chr8_110168311	0.67	0.426	0.0558333	0.188755
chr8_125669927	0.67	0.071	0.0558333	0.188755
chr8_125669939	0.67	0.15	0.0558333	0.188755
chr8_99416256	0.67	0.295	0.0558333	0.188755
chr8_99416404	0.67	0.088	0.0558333	0.188755
chr7_14622692	0.67	0.023	0.0558333	0.188755
chr7_14622743	0.67	0.07	0.0558333	0.188755
chr7_14622849	0.67	0.083	0.0558333	0.188755
chr7_14622858	0.67	0.364	0.0558333	0.188755
chr7_58837183	0.67	0	0.0558333	0.188755
chr7_80876274	0.67	0.562	0.0558333	0.188755
chr7_80876275	0.67	0.543	0.0558333	0.188755
chr4_147738652	0.67	0.348	0.0558333	0.188755
chr4_73790794	0.67	0.35	0.0558333	0.188755
chr2_109676459	0.67	0.511	0.0558333	0.188755
chr2_164168127	0.67	0.026	0.0558333	0.188755
chr2_164168149	0.67	0	0.0558333	0.188755
chr2_164168157	0.67	0	0.0558333	0.188755
chr2_164168179	0.67	0.079	0.0558333	0.188755
chr2_164168182	0.67	0.079	0.0558333	0.188755
chr2_164168188	0.67	0	0.0558333	0.188755
chr2_180642501	0.67	0.158	0.0558333	0.188755
chr2_74655755	0.67	0.029	0.0558333	0.188755
chr1_32172826	0.67	0.244	0.0558333	0.188755
chr1_55363362	0.67	0	0.0558333	0.188755
chr19_23893237	0.67	0	0.0558333	0.188755
chr18_58836611	0.67	0.113	0.0558333	0.188755
chr16_10502162	0.67	0.064	0.0558333	0.188755
chr16_10502211	0.67	0.106	0.0558333	0.188755
chr16_72663969	0.67	0.162	0.0558333	0.188755
chr15_84756593	0.67	0.13	0.0558333	0.188755
chr15_98780540	0.67	0.072	0.0558333	0.188755
chr12_17993343	0.67	0.196	0.0558333	0.188755
chr12_20196778	0.67	0.267	0.0558333	0.188755
chr12_20196795	0.67	0	0.0558333	0.188755
chr12_24252005	0.67	0.042	0.0558333	0.188755
chr12_24252044	0.67	0.083	0.0558333	0.188755
chr12_24252062	0.67	0.208	0.0558333	0.188755
chr12_24252074	0.67	0.125	0.0558333	0.188755
chr11_109011767	0.67	0.488	0.0558333	0.188755
chr11_57832738	0.67	0.083	0.0558333	0.188755
chr11_82930766	0.67	0.074	0.0558333	0.188755
chr11_82930771	0.67	0.088	0.0558333	0.188755
chr11_82931319	0.67	0.043	0.0558333	0.188755
chr11_82931391	0.67	0	0.0558333	0.188755
chr10_33624566	0.67	0.278	0.0558333	0.188755
chr9_111311633	0.67	0	0.0558333	0.188755
chr8_105270995	0.67	0.188	0.0558333	0.188755
chr8_105270996	0.67	0.056	0.0558333	0.188755
chr8_105271005	0.67	0.1	0.0558333	0.188755
chr8_105271006	0.67	0.111	0.0558333	0.188755
chr8_105271022	0.67	0.093	0.0558333	0.188755
chr8_110168194	0.67	0.085	0.0558333	0.188755
chr8_110168311	0.67	0.292	0.0558333	0.188755
chr8_125669927	0.67	0.036	0.0558333	0.188755
chr8_125669939	0.67	0.035	0.0558333	0.188755
chr8_99416256	0.67	0.19	0.0558333	0.188755
chr8_99416404	0.67	0.095	0.0558333	0.188755
chr7_14622692	0.67	0.087	0.0558333	0.188755
chr7_14622743	0.67	0.083	0.0558333	0.188755
chr7_14622849	0.67	0.13	0.0558333	0.188755
chr7_14622858	0.67	0.091	0.0558333	0.188755
chr7_58837183	0.67	0.083	0.0558333	0.188755
chr7_80876274	0.67	0.608	0.0558333	0.188755
chr7_80876275	0.67	0.667	0.0558333	0.188755
chr4_147738652	0.67	0.338	0.0558333	0.188755
chr4_73790794	0.67	0.261	0.0558333	0.188755
chr2_109676459	0.67	0.343	0.0558333	0.188755
chr2_164168127	0.67	0.038	0.0558333	0.188755
chr2_164168149	0.67	0.125	0.0558333	0.188755
chr2_164168157	0.67	0.013	0.0558333	0.188755
chr2_164168179	0.67	0.051	0.0558333	0.188755
chr2_164168182	0.67	0.064	0.0558333	0.188755
chr2_164168188	0.67	0	0.0558333	0.188755
chr2_180642501	0.67	0.152	0.0558333	0.188755
chr2_74655755	0.67	0	0.0558333	0.188755
chr1_32172826	0.67	0.077	0.0558333	0.188755
chr1_55363362	0.67	0.082	0.0558333	0.188755
chr19_23893237	0.67	0.24	0.0558333	0.188755
chr18_58836611	0.67	0.333	0.0558333	0.188755
chr16_10502162	0.67	0.053	0.0558333	0.188755
chr16_10502211	0.67	0.307	0.0558333	0.188755
chr16_72663969	0.67	0.063	0.0558333	0.188755
chr15_84756593	0.67	0.137	0.0558333	0.188755
chr15_98780540	0.67	0.109	0.0558333	0.188755
chr12_17993343	0.67	0.265	0.0558333	0.188755
chr12_20196778	0.67	0.2	0.0558333	0.188755
chr12_20196795	0.67	0.15	0.0558333	0.188755
chr12_24252005	0.67	0.083	0.0558333	0.188755
chr12_24252044	0.67	0.292	0.0558333	0.188755
chr12_24252062	0.67	0.458	0.0558333	0.188755
chr12_24252074	0.67	0	0.0558333	0.188755
chr11_109011767	0.67	0.521	0.0558333	0.188755
chr11_57832738	0.67	0.27	0.0558333	0.188755
chr11_82930766	0.67	0.051	0.0558333	0.188755
chr11_82930771	0.67	0.059	0.0558333	0.188755
chr11_82931319	0.67	0.048	0.0558333	0.188755
chr11_82931391	0.67	0.023	0.0558333	0.188755
chr10_33624566	0.67	0	0.0558333	0.188755
chr9_111311633	0.67	0.111	0.0558333	0.188755
chr8_105270995	0.67	0.102	0.0558333	0.188755
chr8_105270996	0.67	0.189	0.0558333	0.188755
chr8_105271005	0.67	0.245	0.0558333	0.188755
chr8_105271006	0.67	0.226	0.0558333	0.188755
chr8_105271022	0.67	0.113	0.0558333	0.188755
chr8_110168194	0.67	0.244	0.0558333	0.188755
chr8_110168311	0.67	0.154	0.0558333	0.188755
chr8_125669927	0.67	0	0.0558333	0.188755
chr8_125669939	0.67	0.077	0.0558333	0.188755
chr8_99416256	0.67	0.261	0.0558333	0.188755
chr8_99416404	0.67	0.145	0.0558333	0.188755
chr7_14622692	0.67	0.061	0.0558333	0.188755
chr7_14622743	0.67	0.212	0.0558333	0.188755
chr7_14622849	0.67	0.209	0.0558333	0.188755
chr7_14622858	0.67	0.255	0.0558333	0.188755
chr7_58837183	0.67	0	0.0558333	0.188755
chr7_80876274	0.67	0.519	0.0558333	0.188755
chr7_80876275	0.67	0.49	0.0558333	0.188755
chr4_147738652	0.67	0.362	0.0558333	0.188755
chr4_73790794	0.67	0.036	0.0558333	0.188755
chr2_109676459	0.67	0.197	0.0558333	0.188755
chr2_164168127	0.67	0	0.0558333	0.188755
chr2_164168149	0.67	0	0.0558333	0.188755
chr2_164168157	0.67	0.194	0.0558333	0.188755
chr2_164168179	0.67	0.161	0.0558333	0.188755
chr2_164168182	0.67	0.129	0.0558333	0.188755
chr2_164168188	0.67	0	0.0558333	0.188755
chr2_180642501	0.67	0.239	0.0558333	0.188755
chr2_74655755	0.67	0.167	0.0558333	0.188755
chr1_32172826	0.67	0.167	0.0558333	0.188755
chr1_55363362	0.67	0.169	0.0558333	0.188755
chr19_23893237	0.67	0.222	0.0558333	0.188755
chr18_58836611	0.67	0.37	0.0558333	0.188755
chr16_10502162	0.67	0.158	0.0558333	0.188755
chr16_10502211	0.67	0.421	0.0558333	0.188755
chr16_72663969	0.67	0.18	0.0558333	0.188755
chr15_84756593	0.67	0.049	0.0558333	0.188755
chr15_98780540	0.67	0.122	0.0558333	0.188755
chr12_17993343	0.67	0.29	0.0558333	0.188755
chr12_20196778	0.67	0.176	0.0558333	0.188755
chr12_20196795	0.67	0.176	0.0558333	0.188755
chr12_24252005	0.67	0.147	0.0558333	0.188755
chr12_24252044	0.67	0.059	0.0558333	0.188755
chr12_24252062	0.67	0.059	0.0558333	0.188755
chr12_24252074	0.67	0.059	0.0558333	0.188755
chr11_109011767	0.67	0.51	0.0558333	0.188755
chr11_57832738	0.67	0.217	0.0558333	0.188755
chr11_82930766	0.67	0.047	0.0558333	0.188755
chr11_82930771	0.67	0.116	0.0558333	0.188755
chr11_82931319	0.67	0.071	0.0558333	0.188755
chr11_82931391	0.67	0	0.0558333	0.188755
chr10_33624566	0.67	0	0.0558333	0.188755
chr9_111311633	0.67	0	0.0558333	0.188755
chr8_105270995	0.67	0.613	0.0558333	0.188755
chr8_105270996	0.67	0.275	0.0558333	0.188755
chr8_105271005	0.67	0.29	0.0558333	0.188755
chr8_105271006	0.67	0.45	0.0558333	0.188755
chr8_105271022	0.67	0.325	0.0558333	0.188755
chr8_110168194	0.67	0.165	0.0558333	0.188755
chr8_110168311	0.67	0.109	0.0558333	0.188755
chr8_125669927	0.67	0	0.0558333	0.188755
chr8_125669939	0.67	0.136	0.0558333	0.188755
chr8_99416256	0.67	0.065	0.0558333	0.188755
chr8_99416404	0.67	0.052	0.0558333	0.188755
chr7_14622692	0.67	0.2	0.0558333	0.188755
chr7_14622743	0.67	0.05	0.0558333	0.188755
chr7_14622849	0.67	0.172	0.0558333	0.188755
chr7_14622858	0.67	0.178	0.0558333	0.188755
chr7_58837183	0.67	0.366	0.0558333	0.188755
chr7_80876274	0.67	0.702	0.0558333	0.188755
chr7_80876275	0.67	0.71	0.0558333	0.188755
chr4_147738652	0.67	0.571	0.0558333	0.188755
chr4_73790794	0.67	0.212	0.0558333	0.188755
chr2_109676459	0.67	0.354	0.0558333	0.188755
chr2_164168127	0.67	0.031	0.0558333	0.188755
chr2_164168149	0.67	0.059	0.0558333	0.188755
chr2_164168157	0.67	0.077	0.0558333	0.188755
chr2_164168179	0.67	0.062	0.0558333	0.188755
chr2_164168182	0.67	0.077	0.0558333	0.188755
chr2_164168188	0.67	0	0.0558333	0.188755
chr2_180642501	0.67	0.526	0.0558333	0.188755
chr2_74655755	0.67	0.071	0.0558333	0.188755
chr1_32172826	0.67	0.158	0.0558333	0.188755
chr1_55363362	0.67	0.034	0.0558333	0.188755
chr19_23893237	0.67	0.297	0.0558333	0.188755
chr18_58836611	0.67	0.167	0.0558333	0.188755
chr16_10502162	0.67	0.031	0.0558333	0.188755
chr16_10502211	0.67	0.2	0.0558333	0.188755
chr16_72663969	0.67	0.104	0.0558333	0.188755
chr15_84756593	0.67	0.024	0.0558333	0.188755
chr15_98780540	0.67	0.051	0.0558333	0.188755
chr12_17993343	0.67	0.234	0.0558333	0.188755
chr12_20196778	0.67	0.233	0.0558333	0.188755
chr12_20196795	0.67	0.067	0.0558333	0.188755
chr12_24252005	0.67	0.208	0.0558333	0.188755
chr12_24252044	0.67	0.208	0.0558333	0.188755
chr12_24252062	0.67	0.125	0.0558333	0.188755
chr12_24252074	0.67	0	0.0558333	0.188755
chr11_109011767	0.67	0.462	0.0558333	0.188755
chr11_57832738	0.67	0.209	0.0558333	0.188755
chr11_82930766	0.67	0.041	0.0558333	0.188755
chr11_82930771	0.67	0.041	0.0558333	0.188755
chr11_82931319	0.67	0.071	0.0558333	0.188755
chr11_82931391	0.67	0.013	0.0558333	0.188755
chr10_33624566	0.67	0.111	0.0558333	0.188755
chr9_111311633	0.67	0.091	0.0558333	0.188755
chr8_105270995	0.67	0.067	0.0558333	0.188755
chr8_105270996	0.67	0.028	0.0558333	0.188755
chr8_105271005	0.67	0.4	0.0558333	0.188755
chr8_105271006	0.67	0.056	0.0558333	0.188755
chr8_105271022	0.67	0	0.0558333	0.188755
chr8_110168194	0.67	0.269	0.0558333	0.188755
chr8_110168311	0.67	0.222	0.0558333	0.188755
chr8_125669927	0.67	0	0.0558333	0.188755
chr8_125669939	0.67	0	0.0558333	0.188755
chr8_99416256	0.67	0.132	0.0558333	0.188755
chr8_99416404	0.67	0.091	0.0558333	0.188755
chr7_14622692	0.67	0.067	0.0558333	0.188755
chr7_14622743	0.67	0.022	0.0558333	0.188755
chr7_14622849	0.67	0.062	0.0558333	0.188755
chr7_14622858	0.67	0.107	0.0558333	0.188755
chr7_58837183	0.67	0.048	0.0558333	0.188755
chr7_80876274	0.67	0.714	0.0558333	0.188755
chr7_80876275	0.67	0.467	0.0558333	0.188755
chr4_147738652	0.67	0.3	0.0558333	0.188755
chr4_73790794	0.67	0.129	0.0558333	0.188755
chr2_109676459	0.67	0.419	0.0558333	0.188755
chr2_164168127	0.67	0	0.0558333	0.188755
chr2_164168149	0.67	0.16	0.0558333	0.188755
chr2_164168157	0.67	0.061	0.0558333	0.188755
chr2_164168179	0.67	0.082	0.0558333	0.188755
chr2_164168182	0.67	0.102	0.0558333	0.188755
chr2_164168188	0.67	0	0.0558333	0.188755
chr2_180642501	0.67	0.2	0.0558333	0.188755
chr2_74655755	0.67	0	0.0558333	0.188755
chr1_32172826	0.67	0.211	0.0558333	0.188755
chr1_55363362	0.67	0.059	0.0558333	0.188755
chr19_23893237	0.67	0	0.0558333	0.188755
chr18_58836611	0.67	0.186	0.0558333	0.188755
chr16_10502162	0.67	0.102	0.0558333	0.188755
chr16_10502211	0.67	0.143	0.0558333	0.188755
chr16_72663969	0.67	0.068	0.0558333	0.188755
chr15_84756593	0.67	0	0.0558333	0.188755
chr15_98780540	0.67	0.123	0.0558333	0.188755
chr12_17993343	0.67	0.257	0.0558333	0.188755
chr12_20196778	0.67	0.364	0.0558333	0.188755
chr12_20196795	0.67	0	0.0558333	0.188755
chr12_24252005	0.67	0	0.0558333	0.188755
chr12_24252044	0.67	0.25	0.0558333	0.188755
chr12_24252062	0.67	0.25	0.0558333	0.188755
chr12_24252074	0.67	0.5	0.0558333	0.188755
chr11_109011767	0.67	0.431	0.0558333	0.188755
chr11_57832738	0.67	0	0.0558333	0.188755
chr11_82930766	0.67	0.103	0.0558333	0.188755
chr11_82930771	0.67	0.103	0.0558333	0.188755
chr11_82931319	0.67	0.25	0.0558333	0.188755
chr11_82931391	0.67	0.104	0.0558333	0.188755
chr10_33624566	0.67	0	0.0558333	0.188755
chr9_111311633	0.67	0.333	0.0558333	0.188755
chr8_105270995	0.67	0.111	0.0558333	0.188755
chr8_105270996	0.67	0.13	0.0558333	0.188755
chr8_105271005	0.67	0.056	0.0558333	0.188755
chr8_105271006	0.67	0.261	0.0558333	0.188755
chr8_105271022	0.67	0	0.0558333	0.188755
chr8_110168194	0.67	0.189	0.0558333	0.188755
chr8_110168311	0.67	0	0.0558333	0.188755
chr8_125669927	0.67	0	0.0558333	0.188755
chr8_125669939	0.67	0.368	0.0558333	0.188755
chr8_99416256	0.67	0.062	0.0558333	0.188755
chr8_99416404	0.67	0.093	0.0558333	0.188755
chr7_14622692	0.67	0.15	0.0558333	0.188755
chr7_14622743	0.67	0.1	0.0558333	0.188755
chr7_14622849	0.67	0.136	0.0558333	0.188755
chr7_14622858	0.67	0.368	0.0558333	0.188755
chr7_58837183	0.67	0.346	0.0558333	0.188755
chr7_80876274	0.67	0.478	0.0558333	0.188755
chr7_80876275	0.67	0.909	0.0558333	0.188755
chr4_147738652	0.67	0.324	0.0558333	0.188755
chr4_73790794	0.67	0.364	0.0558333	0.188755
chr2_109676459	0.67	0.358	0.0558333	0.188755
chr2_164168127	0.67	0.056	0.0558333	0.188755
chr2_164168149	0.67	0	0.0558333	0.188755
chr2_164168157	0.67	0	0.0558333	0.188755
chr2_164168179	0.67	0	0.0558333	0.188755
chr2_164168182	0.67	0.056	0.0558333	0.188755
chr2_164168188	0.67	0.2	0.0558333	0.188755
chr2_180642501	0.67	0.278	0.0558333	0.188755
chr2_74655755	0.67	0	0.0558333	0.188755
chr1_32172826	0.67	0.161	0.0558333	0.188755
chr1_55363362	0.67	0	0.0558333	0.188755
chr19_23893237	1.17	0.222	0.0975	0.197285
chr18_58836611	1.17	0.183	0.0975	0.197285
chr16_10502162	1.17	0.078	0.0975	0.197285
chr16_10502211	1.17	0.244	0.0975	0.197285
chr16_72663969	1.17	0.088	0.0975	0.197285
chr15_84756593	1.17	0.224	0.0975	0.197285
chr15_98780540	1.17	0.112	0.0975	0.197285
chr12_17993343	1.17	0.485	0.0975	0.197285
chr12_20196778	1.17	0.056	0.0975	0.197285
chr12_20196795	1.17	0	0.0975	0.197285
chr12_24252005	1.17	0	0.0975	0.197285
chr12_24252044	1.17	0.52	0.0975	0.197285
chr12_24252062	1.17	0.2	0.0975	0.197285
chr12_24252074	1.17	0.16	0.0975	0.197285
chr11_109011767	1.17	0.519	0.0975	0.197285
chr11_57832738	1.17	0.458	0.0975	0.197285
chr11_82930766	1.17	0.012	0.0975	0.197285
chr11_82930771	1.17	0.071	0.0975	0.197285
chr11_82931319	1.17	0.158	0.0975	0.197285
chr11_82931391	1.17	0	0.0975	0.197285
chr10_33624566	1.17	0.357	0.0975	0.197285
chr9_111311633	1.17	0.182	0.0975	0.197285
chr8_105270995	1.17	0.333	0.0975	0.197285
chr8_105270996	1.17	0.133	0.0975	0.197285
chr8_105271005	1.17	0.333	0.0975	0.197285
chr8_105271006	1.17	0.367	0.0975	0.197285
chr8_105271022	1.17	0.133	0.0975	0.197285
chr8_110168194	1.17	0.299	0.0975	0.197285
chr8_110168311	1.17	0.381	0.0975	0.197285
chr8_125669927	1.17	0.067	0.0975	0.197285
chr8_125669939	1.17	0.1	0.0975	0.197285
chr8_99416256	1.17	0.5	0.0975	0.197285
chr8_99416404	1.17	0.096	0.0975	0.197285
chr7_14622692	1.17	0.276	0.0975	0.197285
chr7_14622743	1.17	0.121	0.0975	0.197285
chr7_14622849	1.17	0.107	0.0975	0.197285
chr7_14622858	1.17	0.286	0.0975	0.197285
chr7_58837183	1.17	0.122	0.0975	0.197285
chr7_80876274	1.17	0.507	0.0975	0.197285
chr7_80876275	1.17	0.474	0.0975	0.197285
chr4_147738652	1.17	0.74	0.0975	0.197285
chr4_73790794	1.17	0.2	0.0975	0.197285
chr2_109676459	1.17	0.383	0.0975	0.197285
chr2_164168127	1.17	0.03	0.0975	0.197285
chr2_164168149	1.17	0	0.0975	0.197285
chr2_164168157	1.17	0	0.0975	0.197285
chr2_164168179	1.17	0	0.0975	0.197285
chr2_164168182	1.17	0.149	0.0975	0.197285
chr2_164168188	1.17	0	0.0975	0.197285
chr2_180642501	1.17	0.298	0.0975	0.197285
chr2_74655755	1.17	0.061	0.0975	0.197285
chr1_32172826	1.17	0.171	0.0975	0.197285
chr1_55363362	1.17	0.111	0.0975	0.197285
chr19_23893237	1.17	0.192	0.0975	0.197285
chr18_58836611	1.17	0.19	0.0975	0.197285
chr16_10502162	1.17	0	0.0975	0.197285
chr16_10502211	1.17	0.296	0.0975	0.197285
chr16_72663969	1.17	0.054	0.0975	0.197285
chr15_84756593	1.17	0.119	0.0975	0.197285
chr15_98780540	1.17	0.06	0.0975	0.197285
chr12_17993343	1.17	0.42	0.0975	0.197285
chr12_20196778	1.17	0.174	0.0975	0.197285
chr12_20196795	1.17	0.043	0.0975	0.197285
chr12_24252005	1.17	0.167	0.0975	0.197285
chr12_24252044	1.17	0.367	0.0975	0.197285
chr12_24252062	1.17	0.3	0.0975	0.197285
chr12_24252074	1.17	0.267	0.0975	0.197285
chr11_109011767	1.17	0.532	0.0975	0.197285
chr11_57832738	1.17	0.242	0.0975	0.197285
chr11_82930766	1.17	0.25	0.0975	0.197285
chr11_82930771	1.17	0.1	0.0975	0.197285
chr11_82931319	1.17	0.125	0.0975	0.197285
chr11_82931391	1.17	0.086	0.0975	0.197285
chr10_33624566	1.17	0.067	0.0975	0.197285
chr9_111311633	1.17	0	0.0975	0.197285
chr8_105270995	1.17	0.241	0.0975	0.197285
chr8_105270996	1.17	0.2	0.0975	0.197285
chr8_105271005	1.17	0.259	0.0975	0.197285
chr8_105271006	1.17	0.14	0.0975	0.197285
chr8_105271022	1.17	0.14	0.0975	0.197285
chr8_110168194	1.17	0.188	0.0975	0.197285
chr8_110168311	1.17	0.235	0.0975	0.197285
chr8_125669927	1.17	0.088	0.0975	0.197285
chr8_125669939	1.17	0.031	0.0975	0.197285
chr8_99416256	1.17	0.239	0.0975	0.197285
chr8_99416404	1.17	0.183	0.0975	0.197285
chr7_14622692	1.17	0.127	0.0975	0.197285
chr7_14622743	1.17	0.19	0.0975	0.197285
chr7_14622849	1.17	0.023	0.0975	0.197285
chr7_14622858	1.17	0.133	0.0975	0.197285
chr7_58837183	1.17	0	0.0975	0.197285
chr7_80876274	1.17	0.481	0.0975	0.197285
chr7_80876275	1.17	0.653	0.0975	0.197285
chr4_147738652	1.17	0.314	0.0975	0.197285
chr4_73790794	1.17	0.194	0.0975	0.197285
chr2_109676459	1.17	0.446	0.0975	0.197285
chr2_164168127	1.17	0.071	0.0975	0.197285
chr2_164168149	1.17	0.071	0.0975	0.197285
chr2_164168157	1.17	0.018	0.0975	0.197285
chr2_164168179	1.17	0.125	0.0975	0.197285
chr2_164168182	1.17	0.182	0.0975	0.197285
chr2_164168188	1.17	0	0.0975	0.197285
chr2_180642501	1.17	0.243	0.0975	0.197285
chr2_74655755	1.17	0.119	0.0975	0.197285
chr1_32172826	1.17	0.06	0.0975	0.197285
chr1_55363362	1.17	0.117	0.0975	0.197285
chr19_23893237	1.17	0.4	0.0975	0.197285
chr18_58836611	1.17	0	0.0975	0.197285
chr16_10502162	1.17	0.14	0.0975	0.197285
chr16_10502211	1.17	0.316	0.0975	0.197285
chr16_72663969	1.17	0.19	0.0975	0.197285
chr15_84756593	1.17	0.032	0.0975	0.197285
chr15_98780540	1.17	0.099	0.0975	0.197285
chr12_17993343	1.17	0.526	0.0975	0.197285
chr12_20196778	1.17	0.333	0.0975	0.197285
chr12_20196795	1.17	0.222	0.0975	0.197285
chr12_24252005	1.17	0.182	0.0975	0.197285
chr12_24252044	1.17	0.091	0.0975	0.197285
chr12_24252062	1.17	0.045	0.0975	0.197285
chr12_24252074	1.17	0.091	0.0975	0.197285
chr11_109011767	1.17	0.492	0.0975	0.197285
chr11_57832738	1.17	0.184	0.0975	0.197285
chr11_82930766	1.17	0.081	0.0975	0.197285
chr11_82930771	1.17	0.194	0.0975	0.197285
chr11_82931319	1.17	0.188	0.0975	0.197285
chr11_82931391	1.17	0.051	0.0975	0.197285
chr10_33624566	1.17	0.182	0.0975	0.197285
chr9_111311633	1.17	0.333322	0.0975	0.197285
chr8_105270995	1.17	0.15	0.0975	0.197285
chr8_105270996	1.17	0.174	0.0975	0.197285
chr8_105271005	1.17	0.35	0.0975	0.197285
chr8_105271006	1.17	0.13	0.0975	0.197285
chr8_105271022	1.17	0	0.0975	0.197285
chr8_110168194	1.17	0.275	0.0975	0.197285
chr8_110168311	1.17	0.125	0.0975	0.197285
chr8_125669927	1.17	0.25	0.0975	0.197285
chr8_125669939	1.17	0	0.0975	0.197285
chr8_99416256	1.17	0.7	0.0975	0.197285
chr8_99416404	1.17	0.178	0.0975	0.197285
chr7_14622692	1.17	0.211	0.0975	0.197285
chr7_14622743	1.17	0.053	0.0975	0.197285
chr7_14622849	1.17	0	0.0975	0.197285
chr7_14622858	1.17	0.08	0.0975	0.197285
chr7_58837183	1.17	0	0.0975	0.197285
chr7_80876274	1.17	0.651	0.0975	0.197285
chr7_80876275	1.17	0.45	0.0975	0.197285
chr4_147738652	1.17	0.371	0.0975	0.197285
chr4_73790794	1.17	0.25	0.0975	0.197285
chr2_109676459	1.17	0.333	0.0975	0.197285
chr2_164168127	1.17	0.167	0.0975	0.197285
chr2_164168149	1.17	0.241	0.0975	0.197285
chr2_164168157	1.17	0.083	0.0975	0.197285
chr2_164168179	1.17	0.083	0.0975	0.197285
chr2_164168182	1.17	0.083	0.0975	0.197285
chr2_164168188	1.17	0	0.0975	0.197285
chr2_180642501	1.17	0.423	0.0975	0.197285
chr2_74655755	1.17	0	0.0975	0.197285
chr1_32172826	1.17	0.143	0.0975	0.197285
chr1_55363362	1.17	0.389	0.0975	0.197285
chr19_23893237	1.17	0.24	0.0975	0.197285
chr18_58836611	1.17	0.32	0.0975	0.197285
chr16_10502162	1.17	0.13	0.0975	0.197285
chr16_10502211	1.17	0.352	0.0975	0.197285
chr16_72663969	1.17	0.143	0.0975	0.197285
chr15_84756593	1.17	0.188	0.0975	0.197285
chr15_98780540	1.17	0.098	0.0975	0.197285
chr12_17993343	1.17	0.556	0.0975	0.197285
chr12_20196778	1.17	0.15	0.0975	0.197285
chr12_20196795	1.17	0	0.0975	0.197285
chr12_24252005	1.17	0.061	0.0975	0.197285
chr12_24252044	1.17	0.455	0.0975	0.197285
chr12_24252062	1.17	0.394	0.0975	0.197285
chr12_24252074	1.17	0.242	0.0975	0.197285
chr11_109011767	1.17	0.517	0.0975	0.197285
chr11_57832738	1.17	0.238	0.0975	0.197285
chr11_82930766	1.17	0.051	0.0975	0.197285
chr11_82930771	1.17	0.051	0.0975	0.197285
chr11_82931319	1.17	0.182	0.0975	0.197285
chr11_82931391	1.17	0.113	0.0975	0.197285
chr10_33624566	1.17	0.421	0.0975	0.197285
chr9_111311633	1.17	0.091	0.0975	0.197285
chr8_105270995	1.17	0.286	0.0975	0.197285
chr8_105270996	1.17	0.136	0.0975	0.197285
chr8_105271005	1.17	0.245	0.0975	0.197285
chr8_105271006	1.17	0.295	0.0975	0.197285
chr8_105271022	1.17	0.023	0.0975	0.197285
chr8_110168194	1.17	0.179	0.0975	0.197285
chr8_110168311	1.17	0.176	0.0975	0.197285
chr8_125669927	1.17	0	0.0975	0.197285
chr8_125669939	1.17	0	0.0975	0.197285
chr8_99416256	1.17	0.048	0.0975	0.197285
chr8_99416404	1.17	0.192	0.0975	0.197285
chr7_14622692	1.17	0.115	0.0975	0.197285
chr7_14622743	1.17	0.038	0.0975	0.197285
chr7_14622849	1.17	0.143	0.0975	0.197285
chr7_14622858	1.17	0.176	0.0975	0.197285
chr7_58837183	1.17	0.122	0.0975	0.197285
chr7_80876274	1.17	0.688	0.0975	0.197285
chr7_80876275	1.17	0.571	0.0975	0.197285
chr4_147738652	1.17	0.348	0.0975	0.197285
chr4_73790794	1.17	0.37	0.0975	0.197285
chr2_109676459	1.17	0.484	0.0975	0.197285
chr2_164168127	1.17	0.13	0.0975	0.197285
chr2_164168149	1.17	0.038	0.0975	0.197285
chr2_164168157	1.17	0.087	0.0975	0.197285
chr2_164168179	1.17	0	0.0975	0.197285
chr2_164168182	1.17	0.043	0.0975	0.197285
chr2_164168188	1.17	0.038	0.0975	0.197285
chr2_180642501	1.17	0.088	0.0975	0.197285
chr2_74655755	1.17	0	0.0975	0.197285
chr1_32172826	1.17	0.3	0.0975	0.197285
chr1_55363362	1.17	0.067	0.0975	0.197285
chr19_23893237	1.17	0.182	0.0975	0.197285
chr18_58836611	1.17	0.229	0.0975	0.197285
chr16_10502162	1.17	0.079	0.0975	0.197285
chr16_10502211	1.17	0.351	0.0975	0.197285
chr16_72663969	1.17	0.081	0.0975	0.197285
chr15_84756593	1.17	0.077	0.0975	0.197285
chr15_98780540	1.17	0.067	0.0975	0.197285
chr12_17993343	1.17	0.519	0.0975	0.197285
chr12_20196778	1.17	0.077	0.0975	0.197285
chr12_20196795	1.17	0.231	0.0975	0.197285
chr12_24252005	1.17	0.097	0.0975	0.197285
chr12_24252044	1.17	0.258	0.0975	0.197285
chr12_24252062	1.17	0.065	0.0975	0.197285
chr12_24252074	1.17	0.065	0.0975	0.197285
chr11_109011767	1.17	0.561	0.0975	0.197285
chr11_57832738	1.17	0.289	0.0975	0.197285
chr11_82930766	1.17	0.058	0.0975	0.197285
chr11_82930771	1.17	0.105	0.0975	0.197285
chr11_82931319	1.17	0.077	0.0975	0.197285
chr11_82931391	1.17	0.037	0.0975	0.197285
chr10_33624566	1.17	0.267	0.0975	0.197285
chr9_111311633	1.17	0.222	0.0975	0.197285
chr8_105270995	1.17	0.17	0.0975	0.197285
chr8_105270996	1.17	0.209	0.0975	0.197285
chr8_105271005	1.17	0.128	0.0975	0.197285
chr8_105271006	1.17	0.163	0.0975	0.197285
chr8_105271022	1.17	0.07	0.0975	0.197285
chr8_110168194	1.17	0.25	0.0975	0.197285
chr8_110168311	1.17	0.103	0.0975	0.197285
chr8_125669927	1.17	0	0.0975	0.197285
chr8_125669939	1.17	0.037	0.0975	0.197285
chr8_99416256	1.17	0.219	0.0975	0.197285
chr8_99416404	1.17	0.08	0.0975	0.197285
chr7_14622692	1.17	0.245	0.0975	0.197285
chr7_14622743	1.17	0.151	0.0975	0.197285
chr7_14622849	1.17	0.214	0.0975	0.197285
chr7_14622858	1.17	0.027	0.0975	0.197285
chr7_58837183	1.17	0.036	0.0975	0.197285
chr7_80876274	1.17	0.66	0.0975	0.197285
chr7_80876275	1.17	0.52	0.0975	0.197285
chr4_147738652	1.17	0.476	0.0975	0.197285
chr4_73790794	1.17	0.294	0.0975	0.197285
chr2_109676459	1.17	0.453	0.0975	0.197285
chr2_164168127	1.17	0.016	0.0975	0.197285
chr2_164168149	1.17	0.12	0.0975	0.197285
chr2_164168157	1.17	0	0.0975	0.197285
chr2_164168179	1.17	0.047	0.0975	0.197285
chr2_164168182	1.17	0.141	0.0975	0.197285
chr2_164168188	1.17	0.12	0.0975	0.197285
chr2_180642501	1.17	0.269	0.0975	0.197285
chr2_74655755	1.17	0.08	0.0975	0.197285
chr1_32172826	1.17	0.1	0.0975	0.197285
chr1_55363362	1.17	0.062	0.0975	0.197285
chr19_23893237	1.17	0	0.0975	0.197285
chr18_58836611	1.17	0.254	0.0975	0.197285
chr16_10502162	1.17	0.118	0.0975	0.197285
chr16_10502211	1.17	0.294	0.0975	0.197285
chr16_72663969	1.17	0.115	0.0975	0.197285
chr15_84756593	1.17	0.045	0.0975	0.197285
chr15_98780540	1.17	0.158	0.0975	0.197285
chr12_17993343	1.17	0.478	0.0975	0.197285
chr12_20196778	1.17	0.067	0.0975	0.197285
chr12_20196795	1.17	0.067	0.0975	0.197285
chr12_24252005	1.17	0.094	0.0975	0.197285
chr12_24252044	1.17	0.312	0.0975	0.197285
chr12_24252062	1.17	0.156	0.0975	0.197285
chr12_24252074	1.17	0.25	0.0975	0.197285
chr11_109011767	1.17	0.516	0.0975	0.197285
chr11_57832738	1.17	0.13	0.0975	0.197285
chr11_82930766	1.17	0.145	0.0975	0.197285
chr11_82930771	1.17	0.2	0.0975	0.197285
chr11_82931319	1.17	0.061	0.0975	0.197285
chr11_82931391	1.17	0.111	0.0975	0.197285
chr10_33624566	1.17	0.238	0.0975	0.197285
chr9_111311633	1.17	0.143	0.0975	0.197285
chr8_105270995	1.17	0.212	0.0975	0.197285
chr8_105270996	1.17	0.404	0.0975	0.197285
chr8_105271005	1.17	0.227	0.0975	0.197285
chr8_105271006	1.17	0.312	0.0975	0.197285
chr8_105271022	1.17	0.188	0.0975	0.197285
chr8_110168194	1.17	0.263	0.0975	0.197285
chr8_110168311	1.17	0.109	0.0975	0.197285
chr8_125669927	1.17	0.119	0.0975	0.197285
chr8_125669939	1.17	0.111	0.0975	0.197285
chr8_99416256	1.17	0.2	0.0975	0.197285
chr8_99416404	1.17	0.168	0.0975	0.197285
chr7_14622692	1.17	0.13	0.0975	0.197285
chr7_14622743	1.17	0.058	0.0975	0.197285
chr7_14622849	1.17	0.018	0.0975	0.197285
chr7_14622858	1.17	0.214	0.0975	0.197285
chr7_58837183	1.17	0.048	0.0975	0.197285
chr7_80876274	1.17	0.44	0.0975	0.197285
chr7_80876275	1.17	0.672	0.0975	0.197285
chr4_147738652	1.17	0.475	0.0975	0.197285
chr4_73790794	1.17	0.333	0.0975	0.197285
chr2_109676459	1.17	0.448	0.0975	0.197285
chr2_164168127	1.17	0.027	0.0975	0.197285
chr2_164168149	1.17	0.091	0.0975	0.197285
chr2_164168157	1.17	0.041	0.0975	0.197285
chr2_164168179	1.17	0.054	0.0975	0.197285
chr2_164168182	1.17	0.054	0.0975	0.197285
chr2_164168188	1.17	0.091	0.0975	0.197285
chr2_180642501	1.17	0.22	0.0975	0.197285
chr2_74655755	1.17	0.111	0.0975	0.197285
chr1_32172826	1.17	0.156	0.0975	0.197285
chr1_55363362	1.17	0.085	0.0975	0.197285
chr19_23893237	3	0.316	0.25	0.227679
chr18_58836611	3	0.208	0.25	0.227679
chr16_10502162	3	0.275	0.25	0.227679
chr16_10502211	3	0.225	0.25	0.227679
chr16_72663969	3	0.154	0.25	0.227679
chr15_84756593	3	0.118	0.25	0.227679
chr15_98780540	3	0.196	0.25	0.227679
chr12_17993343	3	0.414	0.25	0.227679
chr12_20196778	3	0.19	0.25	0.227679
chr12_20196795	3	0.143	0.25	0.227679
chr12_24252005	3	0.164	0.25	0.227679
chr12_24252044	3	0.273	0.25	0.227679
chr12_24252062	3	0.109	0.25	0.227679
chr12_24252074	3	0.145	0.25	0.227679
chr11_109011767	3	0.535	0.25	0.227679
chr11_57832738	3	0.312	0.25	0.227679
chr11_82930766	3	0.071	0.25	0.227679
chr11_82930771	3	0.235	0.25	0.227679
chr11_82931319	3	0.219	0.25	0.227679
chr11_82931391	3	0.029	0.25	0.227679
chr10_33624566	3	0.25	0.25	0.227679
chr9_111311633	3	0.308	0.25	0.227679
chr8_105270995	3	0.49	0.25	0.227679
chr8_105270996	3	0.314	0.25	0.227679
chr8_105271005	3	0.327	0.25	0.227679
chr8_105271006	3	0.196	0.25	0.227679
chr8_105271022	3	0.137	0.25	0.227679
chr8_110168194	3	0.342	0.25	0.227679
chr8_110168311	3	0.304	0.25	0.227679
chr8_125669927	3	0.053	0.25	0.227679
chr8_125669939	3	0.217	0.25	0.227679
chr8_99416256	3	0.387	0.25	0.227679
chr8_99416404	3	0.164	0.25	0.227679
chr7_14622692	3	0.102	0.25	0.227679
chr7_14622743	3	0.184	0.25	0.227679
chr7_14622849	3	0.111	0.25	0.227679
chr7_14622858	3	0.089	0.25	0.227679
chr7_58837183	3	0.12	0.25	0.227679
chr7_80876274	3	0.519	0.25	0.227679
chr7_80876275	3	0.6	0.25	0.227679
chr4_147738652	3	0.379	0.25	0.227679
chr4_73790794	3	0.271	0.25	0.227679
chr2_109676459	3	0.333	0.25	0.227679
chr2_164168127	3	0.021	0.25	0.227679
chr2_164168149	3	0.094	0.25	0.227679
chr2_164168157	3	0.021	0.25	0.227679
chr2_164168179	3	0	0.25	0.227679
chr2_164168182	3	0.106	0.25	0.227679
chr2_164168188	3	0	0.25	0.227679
chr2_180642501	3	0.312	0.25	0.227679
chr2_74655755	3	0.033	0.25	0.227679
chr1_32172826	3	0.102	0.25	0.227679
chr1_55363362	3	0.2	0.25	0.227679
chr19_23893237	3	0.273	0.25	0.227679
chr18_58836611	3	0.281	0.25	0.227679
chr16_10502162	3	0.167	0.25	0.227679
chr16_10502211	3	0.381	0.25	0.227679
chr16_72663969	3	0.356	0.25	0.227679
chr15_84756593	3	0.147	0.25	0.227679
chr15_98780540	3	0.178	0.25	0.227679
chr12_17993343	3	0.545	0.25	0.227679
chr12_20196778	3	0.267	0.25	0.227679
chr12_20196795	3	0.333	0.25	0.227679
chr12_24252005	3	0.222	0.25	0.227679
chr12_24252044	3	0.259	0.25	0.227679
chr12_24252062	3	0.222	0.25	0.227679
chr12_24252074	3	0.222	0.25	0.227679
chr11_109011767	3	0.572	0.25	0.227679
chr11_57832738	3	0.333	0.25	0.227679
chr11_82930766	3	0	0.25	0.227679
chr11_82930771	3	0.109	0.25	0.227679
chr11_82931319	3	0.196	0.25	0.227679
chr11_82931391	3	0.089	0.25	0.227679
chr10_33624566	3	0.25	0.25	0.227679
chr9_111311633	3	0.154	0.25	0.227679
chr8_105270995	3	0.37	0.25	0.227679
chr8_105270996	3	0.433	0.25	0.227679
chr8_105271005	3	0.444	0.25	0.227679
chr8_105271006	3	0.267	0.25	0.227679
chr8_105271022	3	0.2	0.25	0.227679
chr8_110168194	3	0.214	0.25	0.227679
chr8_110168311	3	0.263	0.25	0.227679
chr8_125669927	3	0.125	0.25	0.227679
chr8_125669939	3	0.042	0.25	0.227679
chr8_99416256	3	0.286	0.25	0.227679
chr8_99416404	3	0.226	0.25	0.227679
chr7_14622692	3	0.267	0.25	0.227679
chr7_14622743	3	0.167	0.25	0.227679
chr7_14622849	3	0.333	0.25	0.227679
chr7_14622858	3	0.107	0.25	0.227679
chr7_58837183	3	0.061	0.25	0.227679
chr7_80876274	3	0.594	0.25	0.227679
chr7_80876275	3	0.667	0.25	0.227679
chr4_147738652	3	0.467	0.25	0.227679
chr4_73790794	3	0.352	0.25	0.227679
chr2_109676459	3	0.486	0.25	0.227679
chr2_164168127	3	0	0.25	0.227679
chr2_164168149	3	0.211	0.25	0.227679
chr2_164168157	3	0.057	0.25	0.227679
chr2_164168179	3	0.114	0.25	0.227679
chr2_164168182	3	0.057	0.25	0.227679
chr2_164168188	3	0.079	0.25	0.227679
chr2_180642501	3	0.394	0.25	0.227679
chr2_74655755	3	0.176	0.25	0.227679
chr1_32172826	3	0.121	0.25	0.227679
chr1_55363362	3	0.208	0.25	0.227679
chr19_23893237	3	0.467	0.25	0.227679
chr18_58836611	3	0.132	0.25	0.227679
chr16_10502162	3	0.029	0.25	0.227679
chr16_10502211	3	0.257	0.25	0.227679
chr16_72663969	3	0.128	0.25	0.227679
chr15_84756593	3	0.081	0.25	0.227679
chr15_98780540	3	0.135	0.25	0.227679
chr12_17993343	3	0.55	0.25	0.227679
chr12_20196778	3	0.158	0.25	0.227679
chr12_20196795	3	0.053	0.25	0.227679
chr12_24252005	3	0.111	0.25	0.227679
chr12_24252044	3	0.074	0.25	0.227679
chr12_24252062	3	0.148	0.25	0.227679
chr12_24252074	3	0.037	0.25	0.227679
chr11_109011767	3	0.531	0.25	0.227679
chr11_57832738	3	0.308	0.25	0.227679
chr11_82930766	3	0.068	0.25	0.227679
chr11_82930771	3	0.085	0.25	0.227679
chr11_82931319	3	0.275	0.25	0.227679
chr11_82931391	3	0.043	0.25	0.227679
chr10_33624566	3	0.062	0.25	0.227679
chr9_111311633	3	0.067	0.25	0.227679
chr8_105270995	3	0.4	0.25	0.227679
chr8_105270996	3	0.421	0.25	0.227679
chr8_105271005	3	0.286	0.25	0.227679
chr8_105271006	3	0.553	0.25	0.227679
chr8_105271022	3	0.289	0.25	0.227679
chr8_110168194	3	0.179	0.25	0.227679
chr8_110168311	3	0.308	0.25	0.227679
chr8_125669927	3	0.105	0.25	0.227679
chr8_125669939	3	0.182	0.25	0.227679
chr8_99416256	3	0.381	0.25	0.227679
chr8_99416404	3	0.185	0.25	0.227679
chr7_14622692	3	0.091	0.25	0.227679
chr7_14622743	3	0.114	0.25	0.227679
chr7_14622849	3	0.111	0.25	0.227679
chr7_14622858	3	0.2	0.25	0.227679
chr7_58837183	3	0.125	0.25	0.227679
chr7_80876274	3	0.574	0.25	0.227679
chr7_80876275	3	0.778	0.25	0.227679
chr4_147738652	3	0.544	0.25	0.227679
chr4_73790794	3	0.262	0.25	0.227679
chr2_109676459	3	0.595	0.25	0.227679
chr2_164168127	3	0.229	0.25	0.227679
chr2_164168149	3	0.083	0.25	0.227679
chr2_164168157	3	0.125	0.25	0.227679
chr2_164168179	3	0.229	0.25	0.227679
chr2_164168182	3	0.125	0.25	0.227679
chr2_164168188	3	0.042	0.25	0.227679
chr2_180642501	3	0.296	0.25	0.227679
chr2_74655755	3	0.125	0.25	0.227679
chr1_32172826	3	0.107	0.25	0.227679
chr1_55363362	3	0.154	0.25	0.227679
chr19_23893237	3	0.083	0.25	0.227679
chr18_58836611	3	0.073	0.25	0.227679
chr16_10502162	3	0.037	0.25	0.227679
chr16_10502211	3	0.148	0.25	0.227679
chr16_72663969	3	0.286	0.25	0.227679
chr15_84756593	3	0	0.25	0.227679
chr15_98780540	3	0.153	0.25	0.227679
chr12_17993343	3	0.576	0.25	0.227679
chr12_20196778	3	0.25	0.25	0.227679
chr12_20196795	3	0.188	0.25	0.227679
chr12_24252005	3	0.154	0.25	0.227679
chr12_24252044	3	0.346	0.25	0.227679
chr12_24252062	3	0.115	0.25	0.227679
chr12_24252074	3	0.231	0.25	0.227679
chr11_109011767	3	0.591	0.25	0.227679
chr11_57832738	3	0.293	0.25	0.227679
chr11_82930766	3	0.11	0.25	0.227679
chr11_82930771	3	0.151	0.25	0.227679
chr11_82931319	3	0.109	0.25	0.227679
chr11_82931391	3	0	0.25	0.227679
chr10_33624566	3	0	0.25	0.227679
chr9_111311633	3	0.111	0.25	0.227679
chr8_105270995	3	0.323	0.25	0.227679
chr8_105270996	3	0.382	0.25	0.227679
chr8_105271005	3	0.355	0.25	0.227679
chr8_105271006	3	0.294	0.25	0.227679
chr8_105271022	3	0.294	0.25	0.227679
chr8_110168194	3	0.062	0.25	0.227679
chr8_110168311	3	0.24	0.25	0.227679
chr8_125669927	3	0.042	0.25	0.227679
chr8_125669939	3	0.069	0.25	0.227679
chr8_99416256	3	0.364	0.25	0.227679
chr8_99416404	3	0.175	0.25	0.227679
chr7_14622692	3	0.147	0.25	0.227679
chr7_14622743	3	0.206	0.25	0.227679
chr7_14622849	3	0.111	0.25	0.227679
chr7_14622858	3	0.12	0.25	0.227679
chr7_58837183	3	0.15	0.25	0.227679
chr7_80876274	3	0.5	0.25	0.227679
chr7_80876275	3	0.618	0.25	0.227679
chr4_147738652	3	0.5	0.25	0.227679
chr4_73790794	3	0.468	0.25	0.227679
chr2_109676459	3	0.512	0.25	0.227679
chr2_164168127	3	0.111	0.25	0.227679
chr2_164168149	3	0.261	0.25	0.227679
chr2_164168157	3	0	0.25	0.227679
chr2_164168179	3	0.111	0.25	0.227679
chr2_164168182	3	0.037	0.25	0.227679
chr2_164168188	3	0.043	0.25	0.227679
chr2_180642501	3	0.448	0.25	0.227679
chr2_74655755	3	0.167	0.25	0.227679
chr1_32172826	3	0.167	0.25	0.227679
chr1_55363362	3	0	0.25	0.227679
chr19_23893237	3	0.333	0.25	0.227679
chr18_58836611	3	0.174	0.25	0.227679
chr16_10502162	3	0.071	0.25	0.227679
chr16_10502211	3	0.214	0.25	0.227679
chr16_72663969	3	0.294	0.25	0.227679
chr15_84756593	3	0.238	0.25	0.227679
chr15_98780540	3	0.178	0.25	0.227679
chr12_17993343	3	0.429	0.25	0.227679
chr12_20196778	3	0.167	0.25	0.227679
chr12_20196795	3	0.167	0.25	0.227679
chr12_24252005	3	0.136	0.25	0.227679
chr12_24252044	3	0.273	0.25	0.227679
chr12_24252062	3	0.045	0.25	0.227679
chr12_24252074	3	0.045	0.25	0.227679
chr11_109011767	3	0.567	0.25	0.227679
chr11_57832738	3	0.094	0.25	0.227679
chr11_82930766	3	0.102	0.25	0.227679
chr11_82930771	3	0.237	0.25	0.227679
chr11_82931319	3	0.188	0.25	0.227679
chr11_82931391	3	0.023	0.25	0.227679
chr10_33624566	3	0	0.25	0.227679
chr9_111311633	3	0.167	0.25	0.227679
chr8_105270995	3	0.478	0.25	0.227679
chr8_105270996	3	0.519	0.25	0.227679
chr8_105271005	3	0.391	0.25	0.227679
chr8_105271006	3	0.481	0.25	0.227679
chr8_105271022	3	0.296	0.25	0.227679
chr8_110168194	3	0.286	0.25	0.227679
chr8_110168311	3	0.28	0.25	0.227679
chr8_125669927	3	0.214	0.25	0.227679
chr8_125669939	3	0.143	0.25	0.227679
chr8_99416256	3	0.217	0.25	0.227679
chr8_99416404	3	0.149	0.25	0.227679
chr7_14622692	3	0.235	0.25	0.227679
chr7_14622743	3	0.206	0.25	0.227679
chr7_14622849	3	0.083	0.25	0.227679
chr7_14622858	3	0.2	0.25	0.227679
chr7_58837183	3	0	0.25	0.227679
chr7_80876274	3	0.447	0.25	0.227679
chr7_80876275	3	0.577	0.25	0.227679
chr4_147738652	3	0.531	0.25	0.227679
chr4_73790794	3	0.256	0.25	0.227679
chr2_109676459	3	0.474	0.25	0.227679
chr2_164168127	3	0.077	0.25	0.227679
chr2_164168149	3	0.062	0.25	0.227679
chr2_164168157	3	0.051	0.25	0.227679
chr2_164168179	3	0.128	0.25	0.227679
chr2_164168182	3	0.026	0.25	0.227679
chr2_164168188	3	0.062	0.25	0.227679
chr2_180642501	3	0.062	0.25	0.227679
chr2_74655755	3	0.077	0.25	0.227679
chr1_32172826	3	0.286	0.25	0.227679
chr1_55363362	3	0.192	0.25	0.227679
chr19_23893237	3	0.154	0.25	0.227679
chr18_58836611	3	0.039	0.25	0.227679
chr16_10502162	3	0.042	0.25	0.227679
chr16_10502211	3	0.25	0.25	0.227679
chr16_72663969	3	0.308	0.25	0.227679
chr15_84756593	3	0.089	0.25	0.227679
chr15_98780540	3	0.17	0.25	0.227679
chr12_17993343	3	0.615	0.25	0.227679
chr12_20196778	3	0.348	0.25	0.227679
chr12_20196795	3	0.217	0.25	0.227679
chr12_24252005	3	0.233	0.25	0.227679
chr12_24252044	3	0.133	0.25	0.227679
chr12_24252062	3	0.133	0.25	0.227679
chr12_24252074	3	0.233	0.25	0.227679
chr11_109011767	3	0.582	0.25	0.227679
chr11_57832738	3	0.279	0.25	0.227679
chr11_82930766	3	0.098	0.25	0.227679
chr11_82930771	3	0.146	0.25	0.227679
chr11_82931319	3	0.174	0.25	0.227679
chr11_82931391	3	0.119	0.25	0.227679
chr10_33624566	3	0.278	0.25	0.227679
chr9_111311633	3	0.333	0.25	0.227679
chr8_105270995	3	0.289	0.25	0.227679
chr8_105270996	3	0.25	0.25	0.227679
chr8_105271005	3	0.378	0.25	0.227679
chr8_105271006	3	0.25	0.25	0.227679
chr8_105271022	3	0.094	0.25	0.227679
chr8_110168194	3	0.343	0.25	0.227679
chr8_110168311	3	0.396	0.25	0.227679
chr8_125669927	3	0.042	0.25	0.227679
chr8_125669939	3	0.032	0.25	0.227679
chr8_99416256	3	0.207	0.25	0.227679
chr8_99416404	3	0.246	0.25	0.227679
chr7_14622692	3	0.156	0.25	0.227679
chr7_14622743	3	0.125	0.25	0.227679
chr7_14622849	3	0.263	0.25	0.227679
chr7_14622858	3	0.12	0.25	0.227679
chr7_58837183	3	0.115	0.25	0.227679
chr7_80876274	3	0.582	0.25	0.227679
chr7_80876275	3	0.419	0.25	0.227679
chr4_147738652	3	0.415	0.25	0.227679
chr4_73790794	3	0.426	0.25	0.227679
chr2_109676459	3	0.548	0.25	0.227679
chr2_164168127	3	0.05	0.25	0.227679
chr2_164168149	3	0.08	0.25	0.227679
chr2_164168157	3	0.083	0.25	0.227679
chr2_164168179	3	0.1	0.25	0.227679
chr2_164168182	3	0.183	0.25	0.227679
chr2_164168188	3	0	0.25	0.227679
chr2_180642501	3	0.4	0.25	0.227679
chr2_74655755	3	0.143	0.25	0.227679
chr1_32172826	3	0.083	0.25	0.227679
chr1_55363362	3	0.308	0.25	0.227679
chr19_23893237	3	0.059	0.25	0.227679
chr18_58836611	3	0.115	0.25	0.227679
chr16_10502162	3	0.191	0.25	0.227679
chr16_10502211	3	0.309	0.25	0.227679
chr16_72663969	3	0.292	0.25	0.227679
chr15_84756593	3	0.186	0.25	0.227679
chr15_98780540	3	0.188	0.25	0.227679
chr12_17993343	3	0.767	0.25	0.227679
chr12_20196778	3	0.2	0.25	0.227679
chr12_20196795	3	0	0.25	0.227679
chr12_24252005	3	0.136	0.25	0.227679
chr12_24252044	3	0.273	0.25	0.227679
chr12_24252062	3	0.136	0.25	0.227679
chr12_24252074	3	0.091	0.25	0.227679
chr11_109011767	3	0.594	0.25	0.227679
chr11_57832738	3	0.514	0.25	0.227679
chr11_82930766	3	0.113	0.25	0.227679
chr11_82930771	3	0.216	0.25	0.227679
chr11_82931319	3	0.196	0.25	0.227679
chr11_82931391	3	0.05	0.25	0.227679
chr10_33624566	3	0.556	0.25	0.227679
chr9_111311633	3	0.2	0.25	0.227679
chr8_105270995	3	0.37	0.25	0.227679
chr8_105270996	3	0.315	0.25	0.227679
chr8_105271005	3	0.478	0.25	0.227679
chr8_105271006	3	0.444	0.25	0.227679
chr8_105271022	3	0.407	0.25	0.227679
chr8_110168194	3	0.303	0.25	0.227679
chr8_110168311	3	0.308	0.25	0.227679
chr8_125669927	3	0	0.25	0.227679
chr8_125669939	3	0.22	0.25	0.227679
chr8_99416256	3	0.438	0.25	0.227679
chr8_99416404	3	0.277	0.25	0.227679
chr7_14622692	3	0.138	0.25	0.227679
chr7_14622743	3	0.169	0.25	0.227679
chr7_14622849	3	0.094	0.25	0.227679
chr7_14622858	3	0.35	0.25	0.227679
chr7_58837183	3	0.224	0.25	0.227679
chr7_80876274	3	0.544	0.25	0.227679
chr7_80876275	3	0.5	0.25	0.227679
chr4_147738652	3	0.303	0.25	0.227679
chr4_73790794	3	0.389	0.25	0.227679
chr2_109676459	3	0.62	0.25	0.227679
chr2_164168127	3	0.12	0.25	0.227679
chr2_164168149	3	0.088	0.25	0.227679
chr2_164168157	3	0.06	0.25	0.227679
chr2_164168179	3	0.08	0.25	0.227679
chr2_164168182	3	0.06	0.25	0.227679
chr2_164168188	3	0	0.25	0.227679
chr2_180642501	3	0.255	0.25	0.227679
chr2_74655755	3	0	0.25	0.227679
chr1_32172826	3	0.161	0.25	0.227679
chr1_55363362	3	0.148	0.25	0.227679
chr19_23893237	3	0.5	0.25	0.227679
chr18_58836611	3	0.106	0.25	0.227679
chr16_10502162	3	0.09	0.25	0.227679
chr16_10502211	3	0.224	0.25	0.227679
chr16_72663969	3	0.179	0.25	0.227679
chr15_84756593	3	0.174	0.25	0.227679
chr15_98780540	3	0.184	0.25	0.227679
chr12_17993343	3	0.586	0.25	0.227679
chr12_20196778	3	0.412	0.25	0.227679
chr12_20196795	3	0.118	0.25	0.227679
chr12_24252005	3	0.088	0.25	0.227679
chr12_24252044	3	0.353	0.25	0.227679
chr12_24252062	3	0.088	0.25	0.227679
chr12_24252074	3	0.147	0.25	0.227679
chr11_109011767	3	0.595	0.25	0.227679
chr11_57832738	3	0.457	0.25	0.227679
chr11_82930766	3	0.024	0.25	0.227679
chr11_82930771	3	0.165	0.25	0.227679
chr11_82931319	3	0.208	0.25	0.227679
chr11_82931391	3	0	0.25	0.227679
chr10_33624566	3	0.143	0.25	0.227679
chr9_111311633	3	0.111	0.25	0.227679
chr8_105270995	3	0.194	0.25	0.227679
chr8_105270996	3	0.345	0.25	0.227679
chr8_105271005	3	0.355	0.25	0.227679
chr8_105271006	3	0.527	0.25	0.227679
chr8_105271022	3	0.345	0.25	0.227679
chr8_110168194	3	0.274	0.25	0.227679
chr8_110168311	3	0.375	0.25	0.227679
chr8_125669927	3	0	0.25	0.227679
chr8_125669939	3	0.108	0.25	0.227679
chr8_99416256	3	0.361	0.25	0.227679
chr8_99416404	3	0.333	0.25	0.227679
chr7_14622692	3	0.19	0.25	0.227679
chr7_14622743	3	0.333	0.25	0.227679
chr7_14622849	3	0.065	0.25	0.227679
chr7_14622858	3	0.188	0.25	0.227679
chr7_58837183	3	0.093	0.25	0.227679
chr7_80876274	3	0.577	0.25	0.227679
chr7_80876275	3	0.459	0.25	0.227679
chr4_147738652	3	0.48	0.25	0.227679
chr4_73790794	3	0.293	0.25	0.227679
chr2_109676459	3	0.476	0.25	0.227679
chr2_164168127	3	0.042	0.25	0.227679
chr2_164168149	3	0.138	0.25	0.227679
chr2_164168157	3	0.083	0.25	0.227679
chr2_164168179	3	0.125	0.25	0.227679
chr2_164168182	3	0.146	0.25	0.227679
chr2_164168188	3	0	0.25	0.227679
chr2_180642501	3	0.333	0.25	0.227679
chr2_74655755	3	0.059	0.25	0.227679
chr1_32172826	3	0.167	0.25	0.227679
chr1_55363362	3	0.132	0.25	0.227679
chr19_23893237	3	0.25	0.25	0.227679
chr18_58836611	3	0.12	0.25	0.227679
chr16_10502162	3	0.045	0.25	0.227679
chr16_10502211	3	0.136	0.25	0.227679
chr16_72663969	3	0.179	0.25	0.227679
chr15_84756593	3	0.071	0.25	0.227679
chr15_98780540	3	0.2	0.25	0.227679
chr12_17993343	3	0.667	0.25	0.227679
chr12_20196778	3	0.5	0.25	0.227679
chr12_20196795	3	0	0.25	0.227679
chr12_24252005	3	0.077	0.25	0.227679
chr12_24252044	3	0.462	0.25	0.227679
chr12_24252062	3	0.154	0.25	0.227679
chr12_24252074	3	0.154	0.25	0.227679
chr11_109011767	3	0.621	0.25	0.227679
chr11_57832738	3	0.267	0.25	0.227679
chr11_82930766	3	0.074	0.25	0.227679
chr11_82930771	3	0.074	0.25	0.227679
chr11_82931319	3	0.163	0.25	0.227679
chr11_82931391	3	0.042	0.25	0.227679
chr10_33624566	3	0	0.25	0.227679
chr9_111311633	3	0.34966	0.25	0.227679
chr8_105270995	3	0.526	0.25	0.227679
chr8_105270996	3	0.4	0.25	0.227679
chr8_105271005	3	0.474	0.25	0.227679
chr8_105271006	3	0.467	0.25	0.227679
chr8_105271022	3	0.133	0.25	0.227679
chr8_110168194	3	0.259	0.25	0.227679
chr8_110168311	3	0.316	0.25	0.227679
chr8_125669927	3	0.077	0.25	0.227679
chr8_125669939	3	0.158	0.25	0.227679
chr8_99416256	3	0.375	0.25	0.227679
chr8_99416404	3	0.35	0.25	0.227679
chr7_14622692	3	0.05	0.25	0.227679
chr7_14622743	3	0.2	0.25	0.227679
chr7_14622849	3	0.133	0.25	0.227679
chr7_14622858	3	0.154	0.25	0.227679
chr7_58837183	3	0.167	0.25	0.227679
chr7_80876274	3	0.421	0.25	0.227679
chr7_80876275	3	0.429	0.25	0.227679
chr4_147738652	3	0.472	0.25	0.227679
chr4_73790794	3	0.341	0.25	0.227679
chr2_109676459	3	0.52	0.25	0.227679
chr2_164168127	3	0	0.25	0.227679
chr2_164168149	3	0	0.25	0.227679
chr2_164168157	3	0.05	0.25	0.227679
chr2_164168179	3	0.1	0.25	0.227679
chr2_164168182	3	0.05	0.25	0.227679
chr2_164168188	3	0	0.25	0.227679
chr2_180642501	3	0.312	0.25	0.227679
chr2_74655755	3	0.111	0.25	0.227679
chr1_32172826	3	0.25	0.25	0.227679
chr1_55363362	3	0.083	0.25	0.227679
chr19_23893237	4	0.043	0.333333	0.243742
chr18_58836611	4	0.28	0.333333	0.243742
chr16_10502162	4	0.214	0.333333	0.243742
chr16_10502211	4	0.321	0.333333	0.243742
chr16_72663969	4	0.222	0.333333	0.243742
chr15_84756593	4	0.146	0.333333	0.243742
chr15_98780540	4	0.146	0.333333	0.243742
chr12_17993343	4	0.6	0.333333	0.243742
chr12_20196778	4	0.348	0.333333	0.243742
chr12_20196795	4	0.043	0.333333	0.243742
chr12_24252005	4	0.136	0.333333	0.243742
chr12_24252044	4	0.182	0.333333	0.243742
chr12_24252062	4	0.409	0.333333	0.243742
chr12_24252074	4	0.091	0.333333	0.243742
chr11_109011767	4	0.534	0.333333	0.243742
chr11_57832738	4	0.226	0.333333	0.243742
chr11_82930766	4	0.14	0.333333	0.243742
chr11_82930771	4	0.163	0.333333	0.243742
chr11_82931319	4	0.311	0.333333	0.243742
chr11_82931391	4	0.088	0.333333	0.243742
chr10_33624566	4	0.286	0.333333	0.243742
chr9_111311633	4	0.273	0.333333	0.243742
chr8_105270995	4	0.48	0.333333	0.243742
chr8_105270996	4	0.5	0.333333	0.243742
chr8_105271005	4	0.48	0.333333	0.243742
chr8_105271006	4	0.393	0.333333	0.243742
chr8_105271022	4	0.214	0.333333	0.243742
chr8_110168194	4	0.2	0.333333	0.243742
chr8_110168311	4	0.5	0.333333	0.243742
chr8_125669927	4	0.036	0.333333	0.243742
chr8_125669939	4	0.118	0.333333	0.243742
chr8_99416256	4	0.536	0.333333	0.243742
chr8_99416404	4	0.327	0.333333	0.243742
chr7_14622692	4	0.056	0.333333	0.243742
chr7_14622743	4	0.222	0.333333	0.243742
chr7_14622849	4	0.103	0.333333	0.243742
chr7_14622858	4	0.179	0.333333	0.243742
chr7_58837183	4	0.192	0.333333	0.243742
chr7_80876274	4	0.562	0.333333	0.243742
chr7_80876275	4	0.594	0.333333	0.243742
chr4_147738652	4	0.389	0.333333	0.243742
chr4_73790794	4	0.5	0.333333	0.243742
chr2_109676459	4	0.343	0.333333	0.243742
chr2_164168127	4	0.036	0.333333	0.243742
chr2_164168149	4	0.08	0.333333	0.243742
chr2_164168157	4	0.179	0.333333	0.243742
chr2_164168179	4	0.143	0.333333	0.243742
chr2_164168182	4	0.179	0.333333	0.243742
chr2_164168188	4	0	0.333333	0.243742
chr2_180642501	4	0.444	0.333333	0.243742
chr2_74655755	4	0.167	0.333333	0.243742
chr1_32172826	4	0.107	0.333333	0.243742
chr1_55363362	4	0.034	0.333333	0.243742
chr19_23893237	4	0.059	0.333333	0.243742
chr18_58836611	4	0.217	0.333333	0.243742
chr16_10502162	4	0.152	0.333333	0.243742
chr16_10502211	4	0.182	0.333333	0.243742
chr16_72663969	4	0.151	0.333333	0.243742
chr15_84756593	4	0.148	0.333333	0.243742
chr15_98780540	4	0.088	0.333333	0.243742
chr12_17993343	4	0.627	0.333333	0.243742
chr12_20196778	4	0.344	0.333333	0.243742
chr12_20196795	4	0.062	0.333333	0.243742
chr12_24252005	4	0.107	0.333333	0.243742
chr12_24252044	4	0.143	0.333333	0.243742
chr12_24252062	4	0.036	0.333333	0.243742
chr12_24252074	4	0.25	0.333333	0.243742
chr11_109011767	4	0.538	0.333333	0.243742
chr11_57832738	4	0.243	0.333333	0.243742
chr11_82930766	4	0.078	0.333333	0.243742
chr11_82930771	4	0.235	0.333333	0.243742
chr11_82931319	4	0.182	0.333333	0.243742
chr11_82931391	4	0.042	0.333333	0.243742
chr10_33624566	4	0.294	0.333333	0.243742
chr9_111311633	4	0.133	0.333333	0.243742
chr8_105270995	4	0.439	0.333333	0.243742
chr8_105270996	4	0.642	0.333333	0.243742
chr8_105271005	4	0.488	0.333333	0.243742
chr8_105271006	4	0.585	0.333333	0.243742
chr8_105271022	4	0.358	0.333333	0.243742
chr8_110168194	4	0.265	0.333333	0.243742
chr8_110168311	4	0.245	0.333333	0.243742
chr8_125669927	4	0.036	0.333333	0.243742
chr8_125669939	4	0.054	0.333333	0.243742
chr8_99416256	4	0.32	0.333333	0.243742
chr8_99416404	4	0.163	0.333333	0.243742
chr7_14622692	4	0.023	0.333333	0.243742
chr7_14622743	4	0.163	0.333333	0.243742
chr7_14622849	4	0.171	0.333333	0.243742
chr7_14622858	4	0.094	0.333333	0.243742
chr7_58837183	4	0.16	0.333333	0.243742
chr7_80876274	4	0.391	0.333333	0.243742
chr7_80876275	4	0.679	0.333333	0.243742
chr4_147738652	4	0.414	0.333333	0.243742
chr4_73790794	4	0.459	0.333333	0.243742
chr2_109676459	4	0.417	0.333333	0.243742
chr2_164168127	4	0.119	0.333333	0.243742
chr2_164168149	4	0.083	0.333333	0.243742
chr2_164168157	4	0.119	0.333333	0.243742
chr2_164168179	4	0.136	0.333333	0.243742
chr2_164168182	4	0.068	0.333333	0.243742
chr2_164168188	4	0.125	0.333333	0.243742
chr2_180642501	4	0.308	0.333333	0.243742
chr2_74655755	4	0.057	0.333333	0.243742
chr1_32172826	4	0.078	0.333333	0.243742
chr1_55363362	4	0.13	0.333333	0.243742
chr19_23893237	4	0.222	0.333333	0.243742
chr18_58836611	4	0.082	0.333333	0.243742
chr16_10502162	4	0.16	0.333333	0.243742
chr16_10502211	4	0.44	0.333333	0.243742
chr16_72663969	4	0.276	0.333333	0.243742
chr15_84756593	4	0.294	0.333333	0.243742
chr15_98780540	4	0.176	0.333333	0.243742
chr12_17993343	4	0.529	0.333333	0.243742
chr12_20196778	4	0.389	0.333333	0.243742
chr12_20196795	4	0.222	0.333333	0.243742
chr12_24252005	4	0.176	0.333333	0.243742
chr12_24252044	4	0.471	0.333333	0.243742
chr12_24252062	4	0.294	0.333333	0.243742
chr12_24252074	4	0.147	0.333333	0.243742
chr11_109011767	4	0.572	0.333333	0.243742
chr11_57832738	4	0.286	0.333333	0.243742
chr11_82930766	4	0.058	0.333333	0.243742
chr11_82930771	4	0.25	0.333333	0.243742
chr11_82931319	4	0.235	0.333333	0.243742
chr11_82931391	4	0.083	0.333333	0.243742
chr10_33624566	4	0.333	0.333333	0.243742
chr9_111311633	4	0.391	0.333333	0.243742
chr8_105270995	4	0.31	0.333333	0.243742
chr8_105270996	4	0.438	0.333333	0.243742
chr8_105271005	4	0.379	0.333333	0.243742
chr8_105271006	4	0.344	0.333333	0.243742
chr8_105271022	4	0.25	0.333333	0.243742
chr8_110168194	4	0.25	0.333333	0.243742
chr8_110168311	4	0.415	0.333333	0.243742
chr8_125669927	4	0.167	0.333333	0.243742
chr8_125669939	4	0.088	0.333333	0.243742
chr8_99416256	4	0.519	0.333333	0.243742
chr8_99416404	4	0.35	0.333333	0.243742
chr7_14622692	4	0.25	0.333333	0.243742
chr7_14622743	4	0.273	0.333333	0.243742
chr7_14622849	4	0.103	0.333333	0.243742
chr7_14622858	4	0.353	0.333333	0.243742
chr7_58837183	4	0.086	0.333333	0.243742
chr7_80876274	4	0.455	0.333333	0.243742
chr7_80876275	4	0.355	0.333333	0.243742
chr4_147738652	4	0.507	0.333333	0.243742
chr4_73790794	4	0.304	0.333333	0.243742
chr2_109676459	4	0.548	0.333333	0.243742
chr2_164168127	4	0.136	0.333333	0.243742
chr2_164168149	4	0.13	0.333333	0.243742
chr2_164168157	4	0.091	0.333333	0.243742
chr2_164168179	4	0.25	0.333333	0.243742
chr2_164168182	4	0.205	0.333333	0.243742
chr2_164168188	4	0	0.333333	0.243742
chr2_180642501	4	0.379	0.333333	0.243742
chr2_74655755	4	0.304	0.333333	0.243742
chr1_32172826	4	0.17	0.333333	0.243742
chr1_55363362	4	0.22	0.333333	0.243742
chr19_23893237	4	0.185	0.333333	0.243742
chr18_58836611	4	0.263	0.333333	0.243742
chr16_10502162	4	0.169	0.333333	0.243742
chr16_10502211	4	0.247	0.333333	0.243742
chr16_72663969	4	0.351	0.333333	0.243742
chr15_84756593	4	0.186	0.333333	0.243742
chr15_98780540	4	0.171	0.333333	0.243742
chr12_17993343	4	0.518	0.333333	0.243742
chr12_20196778	4	0.292	0.333333	0.243742
chr12_20196795	4	0.167	0.333333	0.243742
chr12_24252005	4	0.13	0.333333	0.243742
chr12_24252044	4	0.391	0.333333	0.243742
chr12_24252062	4	0.109	0.333333	0.243742
chr12_24252074	4	0.239	0.333333	0.243742
chr11_109011767	4	0.598	0.333333	0.243742
chr11_57832738	4	0.232	0.333333	0.243742
chr11_82930766	4	0.125	0.333333	0.243742
chr11_82930771	4	0.106	0.333333	0.243742
chr11_82931319	4	0.207	0.333333	0.243742
chr11_82931391	4	0.02	0.333333	0.243742
chr10_33624566	4	0.394	0.333333	0.243742
chr9_111311633	4	0.24	0.333333	0.243742
chr8_105270995	4	0.268	0.333333	0.243742
chr8_105270996	4	0.492	0.333333	0.243742
chr8_105271005	4	0.573	0.333333	0.243742
chr8_105271006	4	0.525	0.333333	0.243742
chr8_105271022	4	0.288	0.333333	0.243742
chr8_110168194	4	0.177	0.333333	0.243742
chr8_110168311	4	0.329	0.333333	0.243742
chr8_125669927	4	0.033	0.333333	0.243742
chr8_125669939	4	0.048	0.333333	0.243742
chr8_99416256	4	0.646	0.333333	0.243742
chr8_99416404	4	0.176	0.333333	0.243742
chr7_14622692	4	0.13	0.333333	0.243742
chr7_14622743	4	0.078	0.333333	0.243742
chr7_14622849	4	0.273	0.333333	0.243742
chr7_14622858	4	0.28	0.333333	0.243742
chr7_58837183	4	0.083	0.333333	0.243742
chr7_80876274	4	0.671	0.333333	0.243742
chr7_80876275	4	0.61	0.333333	0.243742
chr4_147738652	4	0.4	0.333333	0.243742
chr4_73790794	4	0.33	0.333333	0.243742
chr2_109676459	4	0.494	0.333333	0.243742
chr2_164168127	4	0.054	0.333333	0.243742
chr2_164168149	4	0.143	0.333333	0.243742
chr2_164168157	4	0.027	0.333333	0.243742
chr2_164168179	4	0.27	0.333333	0.243742
chr2_164168182	4	0.135	0.333333	0.243742
chr2_164168188	4	0.143	0.333333	0.243742
chr2_180642501	4	0.392	0.333333	0.243742
chr2_74655755	4	0.128	0.333333	0.243742
chr1_32172826	4	0.224	0.333333	0.243742
chr1_55363362	4	0.198	0.333333	0.243742
chr19_23893237	4	0.353	0.333333	0.243742
chr18_58836611	4	0.245	0.333333	0.243742
chr16_10502162	4	0.204	0.333333	0.243742
chr16_10502211	4	0.327	0.333333	0.243742
chr16_72663969	4	0.268	0.333333	0.243742
chr15_84756593	4	0.13	0.333333	0.243742
chr15_98780540	4	0.187	0.333333	0.243742
chr12_17993343	4	0.532	0.333333	0.243742
chr12_20196778	4	0.161	0.333333	0.243742
chr12_20196795	4	0.226	0.333333	0.243742
chr12_24252005	4	0.296	0.333333	0.243742
chr12_24252044	4	0.407	0.333333	0.243742
chr12_24252062	4	0.407	0.333333	0.243742
chr12_24252074	4	0.185	0.333333	0.243742
chr11_109011767	4	0.598	0.333333	0.243742
chr11_57832738	4	0.425	0.333333	0.243742
chr11_82930766	4	0.13	0.333333	0.243742
chr11_82930771	4	0.176	0.333333	0.243742
chr11_82931319	4	0.179	0.333333	0.243742
chr11_82931391	4	0.1	0.333333	0.243742
chr10_33624566	4	0.292	0.333333	0.243742
chr9_111311633	4	0.375	0.333333	0.243742
chr8_105270995	4	0.373	0.333333	0.243742
chr8_105270996	4	0.396	0.333333	0.243742
chr8_105271005	4	0.542	0.333333	0.243742
chr8_105271006	4	0.458	0.333333	0.243742
chr8_105271022	4	0.167	0.333333	0.243742
chr8_110168194	4	0.306	0.333333	0.243742
chr8_110168311	4	0.218	0.333333	0.243742
chr8_125669927	4	0.023	0.333333	0.243742
chr8_125669939	4	0.196	0.333333	0.243742
chr8_99416256	4	0.4	0.333333	0.243742
chr8_99416404	4	0.279	0.333333	0.243742
chr7_14622692	4	0.092	0.333333	0.243742
chr7_14622743	4	0.2	0.333333	0.243742
chr7_14622849	4	0.265	0.333333	0.243742
chr7_14622858	4	0.283	0.333333	0.243742
chr7_58837183	4	0.088	0.333333	0.243742
chr7_80876274	4	0.589	0.333333	0.243742
chr7_80876275	4	0.652	0.333333	0.243742
chr4_147738652	4	0.41	0.333333	0.243742
chr4_73790794	4	0.385	0.333333	0.243742
chr2_109676459	4	0.586	0.333333	0.243742
chr2_164168127	4	0.139	0.333333	0.243742
chr2_164168149	4	0.13	0.333333	0.243742
chr2_164168157	4	0.111	0.333333	0.243742
chr2_164168179	4	0.208	0.333333	0.243742
chr2_164168182	4	0.139	0.333333	0.243742
chr2_164168188	4	0.043	0.333333	0.243742
chr2_180642501	4	0.469	0.333333	0.243742
chr2_74655755	4	0.115	0.333333	0.243742
chr1_32172826	4	0.115	0.333333	0.243742
chr1_55363362	4	0.167	0.333333	0.243742
chr19_23893237	4	0.111	0.333333	0.243742
chr18_58836611	4	0.186	0.333333	0.243742
chr16_10502162	4	0.078	0.333333	0.243742
chr16_10502211	4	0.24	0.333333	0.243742
chr16_72663969	4	0.2	0.333333	0.243742
chr15_84756593	4	0.067	0.333333	0.243742
chr15_98780540	4	0.233	0.333333	0.243742
chr12_17993343	4	0.714	0.333333	0.243742
chr12_20196778	4	0.255	0.333333	0.243742
chr12_20196795	4	0.213	0.333333	0.243742
chr12_24252005	4	0.115	0.333333	0.243742
chr12_24252044	4	0.296	0.333333	0.243742
chr12_24252062	4	0.148	0.333333	0.243742
chr12_24252074	4	0.037	0.333333	0.243742
chr11_109011767	4	0.584	0.333333	0.243742
chr11_57832738	4	0.333	0.333333	0.243742
chr11_82930766	4	0.165	0.333333	0.243742
chr11_82930771	4	0.144	0.333333	0.243742
chr11_82931319	4	0.257	0.333333	0.243742
chr11_82931391	4	0.092	0.333333	0.243742
chr10_33624566	4	0.184	0.333333	0.243742
chr9_111311633	4	0.333	0.333333	0.243742
chr8_105270995	4	0.365	0.333333	0.243742
chr8_105270996	4	0.354	0.333333	0.243742
chr8_105271005	4	0.471	0.333333	0.243742
chr8_105271006	4	0.367	0.333333	0.243742
chr8_105271022	4	0.278	0.333333	0.243742
chr8_110168194	4	0.195	0.333333	0.243742
chr8_110168311	4	0.277	0.333333	0.243742
chr8_125669927	4	0.104	0.333333	0.243742
chr8_125669939	4	0.137	0.333333	0.243742
chr8_99416256	4	0.457	0.333333	0.243742
chr8_99416404	4	0.211	0.333333	0.243742
chr7_14622692	4	0.207	0.333333	0.243742
chr7_14622743	4	0.241	0.333333	0.243742
chr7_14622849	4	0.283	0.333333	0.243742
chr7_14622858	4	0.123	0.333333	0.243742
chr7_58837183	4	0.197	0.333333	0.243742
chr7_80876274	4	0.506	0.333333	0.243742
chr7_80876275	4	0.552	0.333333	0.243742
chr4_147738652	4	0.434	0.333333	0.243742
chr4_73790794	4	0.377	0.333333	0.243742
chr2_109676459	4	0.406	0.333333	0.243742
chr2_164168127	4	0.048	0.333333	0.243742
chr2_164168149	4	0.137	0.333333	0.243742
chr2_164168157	4	0.071	0.333333	0.243742
chr2_164168179	4	0.071	0.333333	0.243742
chr2_164168182	4	0.143	0.333333	0.243742
chr2_164168188	4	0.078	0.333333	0.243742
chr2_180642501	4	0.448	0.333333	0.243742
chr2_74655755	4	0.082	0.333333	0.243742
chr1_32172826	4	0.085	0.333333	0.243742
chr1_55363362	4	0.127	0.333333	0.243742
chr19_23893237	4	0.25	0.333333	0.243742
chr18_58836611	4	0.171	0.333333	0.243742
chr16_10502162	4	0.12	0.333333	0.243742
chr16_10502211	4	0.18	0.333333	0.243742
chr16_72663969	4	0.269	0.333333	0.243742
chr15_84756593	4	0.125	0.333333	0.243742
chr15_98780540	4	0.25	0.333333	0.243742
chr12_17993343	4	0.581	0.333333	0.243742
chr12_20196778	4	0.25	0.333333	0.243742
chr12_20196795	4	0.125	0.333333	0.243742
chr12_24252005	4	0.197	0.333333	0.243742
chr12_24252044	4	0.295	0.333333	0.243742
chr12_24252062	4	0.262	0.333333	0.243742
chr12_24252074	4	0.082	0.333333	0.243742
chr11_109011767	4	0.547	0.333333	0.243742
chr11_57832738	4	0.312	0.333333	0.243742
chr11_82930766	4	0.045	0.333333	0.243742
chr11_82930771	4	0.112	0.333333	0.243742
chr11_82931319	4	0.173	0.333333	0.243742
chr11_82931391	4	0.025	0.333333	0.243742
chr10_33624566	4	0.188	0.333333	0.243742
chr9_111311633	4	0.083	0.333333	0.243742
chr8_105270995	4	0.286	0.333333	0.243742
chr8_105270996	4	0.326	0.333333	0.243742
chr8_105271005	4	0.388	0.333333	0.243742
chr8_105271006	4	0.349	0.333333	0.243742
chr8_105271022	4	0.186	0.333333	0.243742
chr8_110168194	4	0.254	0.333333	0.243742
chr8_110168311	4	0.32	0.333333	0.243742
chr8_125669927	4	0.114	0.333333	0.243742
chr8_125669939	4	0.135	0.333333	0.243742
chr8_99416256	4	0.275	0.333333	0.243742
chr8_99416404	4	0.243	0.333333	0.243742
chr7_14622692	4	0.118	0.333333	0.243742
chr7_14622743	4	0.088	0.333333	0.243742
chr7_14622849	4	0.235	0.333333	0.243742
chr7_14622858	4	0.129	0.333333	0.243742
chr7_58837183	4	0.137	0.333333	0.243742
chr7_80876274	4	0.6	0.333333	0.243742
chr7_80876275	4	0.552	0.333333	0.243742
chr4_147738652	4	0.429	0.333333	0.243742
chr4_73790794	4	0.364	0.333333	0.243742
chr2_109676459	4	0.434	0.333333	0.243742
chr2_164168127	4	0.162	0.333333	0.243742
chr2_164168149	4	0.143	0.333333	0.243742
chr2_164168157	4	0.088	0.333333	0.243742
chr2_164168179	4	0.206	0.333333	0.243742
chr2_164168182	4	0.206	0.333333	0.243742
chr2_164168188	4	0.048	0.333333	0.243742
chr2_180642501	4	0.258	0.333333	0.243742
chr2_74655755	4	0.114	0.333333	0.243742
chr1_32172826	4	0.236	0.333333	0.243742
chr1_55363362	4	0.158	0.333333	0.243742
chr19_23893237	4	0.143	0.333333	0.243742
chr18_58836611	4	0.229	0.333333	0.243742
chr16_10502162	4	0.067	0.333333	0.243742
chr16_10502211	4	0.267	0.333333	0.243742
chr16_72663969	4	0.25	0.333333	0.243742
chr15_84756593	4	0.184	0.333333	0.243742
chr15_98780540	4	0.167	0.333333	0.243742
chr12_17993343	4	0.469	0.333333	0.243742
chr12_20196778	4	0.056	0.333333	0.243742
chr12_20196795	4	0.167	0.333333	0.243742
chr12_24252005	4	0.192	0.333333	0.243742
chr12_24252044	4	0.346	0.333333	0.243742
chr12_24252062	4	0.115	0.333333	0.243742
chr12_24252074	4	0	0.333333	0.243742
chr11_109011767	4	0.612	0.333333	0.243742
chr11_57832738	4	0.278	0.333333	0.243742
chr11_82930766	4	0.154	0.333333	0.243742
chr11_82930771	4	0.173	0.333333	0.243742
chr11_82931319	4	0.226	0.333333	0.243742
chr11_82931391	4	0.123	0.333333	0.243742
chr10_33624566	4	0.1	0.333333	0.243742
chr9_111311633	4	0.167	0.333333	0.243742
chr8_105270995	4	0.474	0.333333	0.243742
chr8_105270996	4	0.575	0.333333	0.243742
chr8_105271005	4	0.553	0.333333	0.243742
chr8_105271006	4	0.475	0.333333	0.243742
chr8_105271022	4	0.1	0.333333	0.243742
chr8_110168194	4	0.267	0.333333	0.243742
chr8_110168311	4	0.318	0.333333	0.243742
chr8_125669927	4	0.095	0.333333	0.243742
chr8_125669939	4	0.094	0.333333	0.243742
chr8_99416256	4	0.6	0.333333	0.243742
chr8_99416404	4	0.231	0.333333	0.243742
chr7_14622692	4	0.08	0.333333	0.243742
chr7_14622743	4	0.1	0.333333	0.243742
chr7_14622849	4	0.097	0.333333	0.243742
chr7_14622858	4	0.16	0.333333	0.243742
chr7_58837183	4	0.091	0.333333	0.243742
chr7_80876274	4	0.509	0.333333	0.243742
chr7_80876275	4	0.628	0.333333	0.243742
chr4_147738652	4	0.458	0.333333	0.243742
chr4_73790794	4	0.302	0.333333	0.243742
chr2_109676459	4	0.42	0.333333	0.243742
chr2_164168127	4	0.167	0.333333	0.243742
chr2_164168149	4	0.074	0.333333	0.243742
chr2_164168157	4	0.05	0.333333	0.243742
chr2_164168179	4	0.133	0.333333	0.243742
chr2_164168182	4	0.05	0.333333	0.243742
chr2_164168188	4	0.111	0.333333	0.243742
chr2_180642501	4	0.34	0.333333	0.243742
chr2_74655755	4	0.045	0.333333	0.243742
chr1_32172826	4	0.116	0.333333	0.243742
chr1_55363362	4	0.257	0.333333	0.243742
chr19_23893237	4	0.13	0.333333	0.243742
chr18_58836611	4	0.229	0.333333	0.243742
chr16_10502162	4	0.032	0.333333	0.243742
chr16_10502211	4	0.29	0.333333	0.243742
chr16_72663969	4	0.186	0.333333	0.243742
chr15_84756593	4	0.182	0.333333	0.243742
chr15_98780540	4	0.125	0.333333	0.243742
chr12_17993343	4	0.533	0.333333	0.243742
chr12_20196778	4	0.389	0.333333	0.243742
chr12_20196795	4	0.222	0.333333	0.243742
chr12_24252005	4	0.083	0.333333	0.243742
chr12_24252044	4	0.375	0.333333	0.243742
chr12_24252062	4	0.292	0.333333	0.243742
chr12_24252074	4	0.375	0.333333	0.243742
chr11_109011767	4	0.569	0.333333	0.243742
chr11_57832738	4	0.412	0.333333	0.243742
chr11_82930766	4	0.136	0.333333	0.243742
chr11_82930771	4	0.237	0.333333	0.243742
chr11_82931319	4	0.082	0.333333	0.243742
chr11_82931391	4	0.031	0.333333	0.243742
chr10_33624566	4	0.118	0.333333	0.243742
chr9_111311633	4	0.182	0.333333	0.243742
chr8_105270995	4	0.244	0.333333	0.243742
chr8_105270996	4	0.571	0.333333	0.243742
chr8_105271005	4	0.4	0.333333	0.243742
chr8_105271006	4	0.457	0.333333	0.243742
chr8_105271022	4	0.343	0.333333	0.243742
chr8_110168194	4	0.394	0.333333	0.243742
chr8_110168311	4	0.357	0.333333	0.243742
chr8_125669927	4	0.176	0.333333	0.243742
chr8_125669939	4	0.086	0.333333	0.243742
chr8_99416256	4	0.459	0.333333	0.243742
chr8_99416404	4	0.276	0.333333	0.243742
chr7_14622692	4	0.174	0.333333	0.243742
chr7_14622743	4	0.174	0.333333	0.243742
chr7_14622849	4	0.056	0.333333	0.243742
chr7_14622858	4	0.08	0.333333	0.243742
chr7_58837183	4	0.118	0.333333	0.243742
chr7_80876274	4	0.413	0.333333	0.243742
chr7_80876275	4	0.595	0.333333	0.243742
chr4_147738652	4	0.413	0.333333	0.243742
chr4_73790794	4	0.296	0.333333	0.243742
chr2_109676459	4	0.49	0.333333	0.243742
chr2_164168127	4	0.045	0.333333	0.243742
chr2_164168149	4	0.088	0.333333	0.243742
chr2_164168157	4	0.045	0.333333	0.243742
chr2_164168179	4	0.045	0.333333	0.243742
chr2_164168182	4	0.114	0.333333	0.243742
chr2_164168188	4	0.029	0.333333	0.243742
chr2_180642501	4	0.3	0.333333	0.243742
chr2_74655755	4	0.125	0.333333	0.243742
chr1_32172826	4	0.118	0.333333	0.243742
chr1_55363362	4	0.206	0.333333	0.243742
chr19_23893237	6	0.2	0.5	0.274712
chr18_58836611	6	0.255	0.5	0.274712
chr16_10502162	6	0.098	0.5	0.274712
chr16_10502211	6	0.373	0.5	0.274712
chr16_72663969	6	0.158	0.5	0.274712
chr15_84756593	6	0.355	0.5	0.274712
chr15_98780540	6	0.308	0.5	0.274712
chr12_17993343	6	0.415	0.5	0.274712
chr12_20196778	6	0.348	0.5	0.274712
chr12_20196795	6	0.174	0.5	0.274712
chr12_24252005	6	0.31	0.5	0.274712
chr12_24252044	6	0.276	0.5	0.274712
chr12_24252062	6	0.207	0.5	0.274712
chr12_24252074	6	0.138	0.5	0.274712
chr11_109011767	6	0.505	0.5	0.274712
chr11_57832738	6	0.262	0.5	0.274712
chr11_82930766	6	0.086	0.5	0.274712
chr11_82930771	6	0.259	0.5	0.274712
chr11_82931319	6	0.341	0.5	0.274712
chr11_82931391	6	0.092	0.5	0.274712
chr10_33624566	6	0.235	0.5	0.274712
chr9_111311633	6	0.182	0.5	0.274712
chr8_105270995	6	0.511	0.5	0.274712
chr8_105270996	6	0.477	0.5	0.274712
chr8_105271005	6	0.667	0.5	0.274712
chr8_105271006	6	0.545	0.5	0.274712
chr8_105271022	6	0.432	0.5	0.274712
chr8_110168194	6	0.291	0.5	0.274712
chr8_110168311	6	0.24	0.5	0.274712
chr8_125669927	6	0.138	0.5	0.274712
chr8_125669939	6	0	0.5	0.274712
chr8_99416256	6	0.407	0.5	0.274712
chr8_99416404	6	0.181	0.5	0.274712
chr7_14622692	6	0.317	0.5	0.274712
chr7_14622743	6	0.283	0.5	0.274712
chr7_14622849	6	0.2	0.5	0.274712
chr7_14622858	6	0.432	0.5	0.274712
chr7_58837183	6	0.148	0.5	0.274712
chr7_80876274	6	0.71	0.5	0.274712
chr7_80876275	6	0.357	0.5	0.274712
chr4_147738652	6	0.521	0.5	0.274712
chr4_73790794	6	0.333	0.5	0.274712
chr2_109676459	6	0.606	0.5	0.274712
chr2_164168127	6	0.069	0.5	0.274712
chr2_164168149	6	0.267	0.5	0.274712
chr2_164168157	6	0	0.5	0.274712
chr2_164168179	6	0.138	0.5	0.274712
chr2_164168182	6	0.121	0.5	0.274712
chr2_164168188	6	0.1	0.5	0.274712
chr2_180642501	6	0.433	0.5	0.274712
chr2_74655755	6	0.045	0.5	0.274712
chr1_32172826	6	0.083	0.5	0.274712
chr1_55363362	6	0.21	0.5	0.274712
chr19_23893237	6	0.182	0.5	0.274712
chr18_58836611	6	0.304	0.5	0.274712
chr16_10502162	6	0.136	0.5	0.274712
chr16_10502211	6	0.242	0.5	0.274712
chr16_72663969	6	0.258	0.5	0.274712
chr15_84756593	6	0.26	0.5	0.274712
chr15_98780540	6	0.232	0.5	0.274712
chr12_17993343	6	0.656	0.5	0.274712
chr12_20196778	6	0.353	0.5	0.274712
chr12_20196795	6	0.147	0.5	0.274712
chr12_24252005	6	0.1	0.5	0.274712
chr12_24252044	6	0.1	0.5	0.274712
chr12_24252062	6	0.225	0.5	0.274712
chr12_24252074	6	0.125	0.5	0.274712
chr11_109011767	6	0.556	0.5	0.274712
chr11_57832738	6	0.358	0.5	0.274712
chr11_82930766	6	0.017	0.5	0.274712
chr11_82930771	6	0.195	0.5	0.274712
chr11_82931319	6	0.241	0.5	0.274712
chr11_82931391	6	0.008	0.5	0.274712
chr10_33624566	6	0.222	0.5	0.274712
chr9_111311633	6	0.158	0.5	0.274712
chr8_105270995	6	0.5	0.5	0.274712
chr8_105270996	6	0.604	0.5	0.274712
chr8_105271005	6	0.5	0.5	0.274712
chr8_105271006	6	0.528	0.5	0.274712
chr8_105271022	6	0.377	0.5	0.274712
chr8_110168194	6	0.36	0.5	0.274712
chr8_110168311	6	0.403	0.5	0.274712
chr8_125669927	6	0.073	0.5	0.274712
chr8_125669939	6	0.131	0.5	0.274712
chr8_99416256	6	0.39	0.5	0.274712
chr8_99416404	6	0.185	0.5	0.274712
chr7_14622692	6	0.259	0.5	0.274712
chr7_14622743	6	0.321	0.5	0.274712
chr7_14622849	6	0.49	0.5	0.274712
chr7_14622858	6	0.429	0.5	0.274712
chr7_58837183	6	0.181	0.5	0.274712
chr7_80876274	6	0.495	0.5	0.274712
chr7_80876275	6	0.611	0.5	0.274712
chr4_147738652	6	0.425	0.5	0.274712
chr4_73790794	6	0.355	0.5	0.274712
chr2_109676459	6	0.639	0.5	0.274712
chr2_164168127	6	0.094	0.5	0.274712
chr2_164168149	6	0.211	0.5	0.274712
chr2_164168157	6	0.052	0.5	0.274712
chr2_164168179	6	0.198	0.5	0.274712
chr2_164168182	6	0.208	0.5	0.274712
chr2_164168188	6	0.026	0.5	0.274712
chr2_180642501	6	0.377	0.5	0.274712
chr2_74655755	6	0.068	0.5	0.274712
chr1_32172826	6	0.155	0.5	0.274712
chr1_55363362	6	0.202	0.5	0.274712
chr19_23893237	6	0.4	0.5	0.274712
chr18_58836611	6	0.075	0.5	0.274712
chr16_10502162	6	0.086	0.5	0.274712
chr16_10502211	6	0.343	0.5	0.274712
chr16_72663969	6	0.319	0.5	0.274712
chr15_84756593	6	0.241	0.5	0.274712
chr15_98780540	6	0.132	0.5	0.274712
chr12_17993343	6	0.424	0.5	0.274712
chr12_20196778	6	0.3	0.5	0.274712
chr12_20196795	6	0	0.5	0.274712
chr12_24252005	6	0.05	0.5	0.274712
chr12_24252044	6	0.2	0.5	0.274712
chr12_24252062	6	0.2	0.5	0.274712
chr12_24252074	6	0.25	0.5	0.274712
chr11_109011767	6	0.552	0.5	0.274712
chr11_57832738	6	0.293	0.5	0.274712
chr11_82930766	6	0.051	0.5	0.274712
chr11_82930771	6	0.205	0.5	0.274712
chr11_82931319	6	0.152	0.5	0.274712
chr11_82931391	6	0.062	0.5	0.274712
chr10_33624566	6	0.19	0.5	0.274712
chr9_111311633	6	0.111	0.5	0.274712
chr8_105270995	6	0.516	0.5	0.274712
chr8_105270996	6	0.436	0.5	0.274712
chr8_105271005	6	0.548	0.5	0.274712
chr8_105271006	6	0.615	0.5	0.274712
chr8_105271022	6	0.333	0.5	0.274712
chr8_110168194	6	0.2	0.5	0.274712
chr8_110168311	6	0.417	0.5	0.274712
chr8_125669927	6	0.111	0.5	0.274712
chr8_125669939	6	0.074	0.5	0.274712
chr8_99416256	6	0.517	0.5	0.274712
chr8_99416404	6	0.333	0.5	0.274712
chr7_14622692	6	0.107	0.5	0.274712
chr7_14622743	6	0.214	0.5	0.274712
chr7_14622849	6	0.24	0.5	0.274712
chr7_14622858	6	0.13	0.5	0.274712
chr7_58837183	6	0.1	0.5	0.274712
chr7_80876274	6	0.667	0.5	0.274712
chr7_80876275	6	0.561	0.5	0.274712
chr4_147738652	6	0.569	0.5	0.274712
chr4_73790794	6	0.227	0.5	0.274712
chr2_109676459	6	0.471	0.5	0.274712
chr2_164168127	6	0.128	0.5	0.274712
chr2_164168149	6	0.316	0.5	0.274712
chr2_164168157	6	0.077	0.5	0.274712
chr2_164168179	6	0.103	0.5	0.274712
chr2_164168182	6	0.077	0.5	0.274712
chr2_164168188	6	0.158	0.5	0.274712
chr2_180642501	6	0.31	0.5	0.274712
chr2_74655755	6	0.111	0.5	0.274712
chr1_32172826	6	0.211	0.5	0.274712
chr1_55363362	6	0.14	0.5	0.274712
chr19_23893237	6	0.077	0.5	0.274712
chr18_58836611	6	0.257	0.5	0.274712
chr16_10502162	6	0.163	0.5	0.274712
chr16_10502211	6	0.233	0.5	0.274712
chr16_72663969	6	0.212	0.5	0.274712
chr15_84756593	6	0.148	0.5	0.274712
chr15_98780540	6	0.246	0.5	0.274712
chr12_17993343	6	0.636	0.5	0.274712
chr12_20196778	6	0.095	0.5	0.274712
chr12_20196795	6	0	0.5	0.274712
chr12_24252005	6	0.143	0.5	0.274712
chr12_24252044	6	0.448	0.5	0.274712
chr12_24252062	6	0.241	0.5	0.274712
chr12_24252074	6	0.172	0.5	0.274712
chr11_109011767	6	0.553	0.5	0.274712
chr11_57832738	6	0.32	0.5	0.274712
chr11_82930766	6	0.107	0.5	0.274712
chr11_82930771	6	0.196	0.5	0.274712
chr11_82931319	6	0.095	0.5	0.274712
chr11_82931391	6	0.057	0.5	0.274712
chr10_33624566	6	0.2	0.5	0.274712
chr9_111311633	6	0.231	0.5	0.274712
chr8_105270995	6	0.609	0.5	0.274712
chr8_105270996	6	0.36	0.5	0.274712
chr8_105271005	6	0.63	0.5	0.274712
chr8_105271006	6	0.48	0.5	0.274712
chr8_105271022	6	0.2	0.5	0.274712
chr8_110168194	6	0.325	0.5	0.274712
chr8_110168311	6	0.4	0.5	0.274712
chr8_125669927	6	0.1	0.5	0.274712
chr8_125669939	6	0.182	0.5	0.274712
chr8_99416256	6	0.571	0.5	0.274712
chr8_99416404	6	0.283	0.5	0.274712
chr7_14622692	6	0.154	0.5	0.274712
chr7_14622743	6	0.231	0.5	0.274712
chr7_14622849	6	0.225	0.5	0.274712
chr7_14622858	6	0.13	0.5	0.274712
chr7_58837183	6	0.4	0.5	0.274712
chr7_80876274	6	0.648	0.5	0.274712
chr7_80876275	6	0.596	0.5	0.274712
chr4_147738652	6	0.567	0.5	0.274712
chr4_73790794	6	0.39	0.5	0.274712
chr2_109676459	6	0.538	0.5	0.274712
chr2_164168127	6	0.02	0.5	0.274712
chr2_164168149	6	0.107	0.5	0.274712
chr2_164168157	6	0.02	0.5	0.274712
chr2_164168179	6	0.1	0.5	0.274712
chr2_164168182	6	0.102	0.5	0.274712
chr2_164168188	6	0.036	0.5	0.274712
chr2_180642501	6	0.432	0.5	0.274712
chr2_74655755	6	0.095	0.5	0.274712
chr1_32172826	6	0.19	0.5	0.274712
chr1_55363362	6	0.133	0.5	0.274712
chr19_23893237	6	0.375	0.5	0.274712
chr18_58836611	6	0.128	0.5	0.274712
chr16_10502162	6	0.159	0.5	0.274712
chr16_10502211	6	0.25	0.5	0.274712
chr16_72663969	6	0.342	0.5	0.274712
chr15_84756593	6	0.143	0.5	0.274712
chr15_98780540	6	0.181	0.5	0.274712
chr12_17993343	6	0.7	0.5	0.274712
chr12_20196778	6	0.25	0.5	0.274712
chr12_20196795	6	0	0.5	0.274712
chr12_24252005	6	0.2	0.5	0.274712
chr12_24252044	6	0.35	0.5	0.274712
chr12_24252062	6	0.05	0.5	0.274712
chr12_24252074	6	0.2	0.5	0.274712
chr11_109011767	6	0.578	0.5	0.274712
chr11_57832738	6	0.417	0.5	0.274712
chr11_82930766	6	0.1	0.5	0.274712
chr11_82930771	6	0.086	0.5	0.274712
chr11_82931319	6	0.173	0.5	0.274712
chr11_82931391	6	0.082	0.5	0.274712
chr10_33624566	6	0.222	0.5	0.274712
chr9_111311633	6	0.125	0.5	0.274712
chr8_105270995	6	0.436	0.5	0.274712
chr8_105270996	6	0.552	0.5	0.274712
chr8_105271005	6	0.385	0.5	0.274712
chr8_105271006	6	0.414	0.5	0.274712
chr8_105271022	6	0.31	0.5	0.274712
chr8_110168194	6	0.25	0.5	0.274712
chr8_110168311	6	0.324	0.5	0.274712
chr8_125669927	6	0.065	0.5	0.274712
chr8_125669939	6	0.128	0.5	0.274712
chr8_99416256	6	0.6	0.5	0.274712
chr8_99416404	6	0.162	0.5	0.274712
chr7_14622692	6	0.205	0.5	0.274712
chr7_14622743	6	0.318	0.5	0.274712
chr7_14622849	6	0.24	0.5	0.274712
chr7_14622858	6	0.258	0.5	0.274712
chr7_58837183	6	0.273	0.5	0.274712
chr7_80876274	6	0.68	0.5	0.274712
chr7_80876275	6	0.476	0.5	0.274712
chr4_147738652	6	0.629	0.5	0.274712
chr4_73790794	6	0.275	0.5	0.274712
chr2_109676459	6	0.508	0.5	0.274712
chr2_164168127	6	0.356	0.5	0.274712
chr2_164168149	6	0.077	0.5	0.274712
chr2_164168157	6	0.178	0.5	0.274712
chr2_164168179	6	0.378	0.5	0.274712
chr2_164168182	6	0.244	0.5	0.274712
chr2_164168188	6	0.115	0.5	0.274712
chr2_180642501	6	0.441	0.5	0.274712
chr2_74655755	6	0	0.5	0.274712
chr1_32172826	6	0.263	0.5	0.274712
chr1_55363362	6	0.059	0.5	0.274712
chr19_23893237	6	0.3	0.5	0.274712
chr18_58836611	6	0.275	0.5	0.274712
chr16_10502162	6	0.217	0.5	0.274712
chr16_10502211	6	0.348	0.5	0.274712
chr16_72663969	6	0.125	0.5	0.274712
chr15_84756593	6	0.289	0.5	0.274712
chr15_98780540	6	0.237	0.5	0.274712
chr12_17993343	6	0.778	0.5	0.274712
chr12_20196778	6	0.36	0.5	0.274712
chr12_20196795	6	0	0.5	0.274712
chr12_24252005	6	0.087	0.5	0.274712
chr12_24252044	6	0.304	0.5	0.274712
chr12_24252062	6	0.174	0.5	0.274712
chr12_24252074	6	0.217	0.5	0.274712
chr11_109011767	6	0.578	0.5	0.274712
chr11_57832738	6	0.327	0.5	0.274712
chr11_82930766	6	0.088	0.5	0.274712
chr11_82930771	6	0.235	0.5	0.274712
chr11_82931319	6	0.169	0.5	0.274712
chr11_82931391	6	0.06	0.5	0.274712
chr10_33624566	6	0.267	0.5	0.274712
chr9_111311633	6	0.188	0.5	0.274712
chr8_105270995	6	0.575	0.5	0.274712
chr8_105270996	6	0.463	0.5	0.274712
chr8_105271005	6	0.55	0.5	0.274712
chr8_105271006	6	0.61	0.5	0.274712
chr8_105271022	6	0.268	0.5	0.274712
chr8_110168194	6	0.182	0.5	0.274712
chr8_110168311	6	0.475	0.5	0.274712
chr8_125669927	6	0.043	0.5	0.274712
chr8_125669939	6	0.136	0.5	0.274712
chr8_99416256	6	0.5	0.5	0.274712
chr8_99416404	6	0.344	0.5	0.274712
chr7_14622692	6	0.362	0.5	0.274712
chr7_14622743	6	0.255	0.5	0.274712
chr7_14622849	6	0.103	0.5	0.274712
chr7_14622858	6	0.222	0.5	0.274712
chr7_58837183	6	0.059	0.5	0.274712
chr7_80876274	6	0.551	0.5	0.274712
chr7_80876275	6	0.4	0.5	0.274712
chr4_147738652	6	0.371	0.5	0.274712
chr4_73790794	6	0.451	0.5	0.274712
chr2_109676459	6	0.5	0.5	0.274712
chr2_164168127	6	0.046	0.5	0.274712
chr2_164168149	6	0.064	0.5	0.274712
chr2_164168157	6	0.077	0.5	0.274712
chr2_164168179	6	0.154	0.5	0.274712
chr2_164168182	6	0.123	0.5	0.274712
chr2_164168188	6	0.043	0.5	0.274712
chr2_180642501	6	0.519	0.5	0.274712
chr2_74655755	6	0.158	0.5	0.274712
chr1_32172826	6	0.214	0.5	0.274712
chr1_55363362	6	0.204	0.5	0.274712
chr19_23893237	6	0.556	0.5	0.274712
chr18_58836611	6	0.188	0.5	0.274712
chr16_10502162	6	0.226	0.5	0.274712
chr16_10502211	6	0.367	0.5	0.274712
chr16_72663969	6	0.143	0.5	0.274712
chr15_84756593	6	0.238	0.5	0.274712
chr15_98780540	6	0.231	0.5	0.274712
chr12_17993343	6	0.65	0.5	0.274712
chr12_20196778	6	0.211	0.5	0.274712
chr12_20196795	6	0.263	0.5	0.274712
chr12_24252005	6	0.16	0.5	0.274712
chr12_24252044	6	0.2	0.5	0.274712
chr12_24252062	6	0.2	0.5	0.274712
chr12_24252074	6	0.16	0.5	0.274712
chr11_109011767	6	0.572	0.5	0.274712
chr11_57832738	6	0.231	0.5	0.274712
chr11_82930766	6	0.136	0.5	0.274712
chr11_82930771	6	0.237	0.5	0.274712
chr11_82931319	6	0.44	0.5	0.274712
chr11_82931391	6	0.111	0.5	0.274712
chr10_33624566	6	0.286	0.5	0.274712
chr9_111311633	6	0.4	0.5	0.274712
chr8_105270995	6	0.368	0.5	0.274712
chr8_105270996	6	0.522	0.5	0.274712
chr8_105271005	6	0.368	0.5	0.274712
chr8_105271006	6	0.565	0.5	0.274712
chr8_105271022	6	0.217	0.5	0.274712
chr8_110168194	6	0.286	0.5	0.274712
chr8_110168311	6	0.296	0.5	0.274712
chr8_125669927	6	0	0.5	0.274712
chr8_125669939	6	0	0.5	0.274712
chr8_99416256	6	0.393	0.5	0.274712
chr8_99416404	6	0.261	0.5	0.274712
chr7_14622692	6	0.3	0.5	0.274712
chr7_14622743	6	0.333	0.5	0.274712
chr7_14622849	6	0.2	0.5	0.274712
chr7_14622858	6	0.389	0.5	0.274712
chr7_58837183	6	0.238	0.5	0.274712
chr7_80876274	6	0.594	0.5	0.274712
chr7_80876275	6	0.528	0.5	0.274712
chr4_147738652	6	0.432	0.5	0.274712
chr4_73790794	6	0.326	0.5	0.274712
chr2_109676459	6	0.614	0.5	0.274712
chr2_164168127	6	0.108	0.5	0.274712
chr2_164168149	6	0.211	0.5	0.274712
chr2_164168157	6	0.167	0.5	0.274712
chr2_164168179	6	0.108	0.5	0.274712
chr2_164168182	6	0.162	0.5	0.274712
chr2_164168188	6	0.105	0.5	0.274712
chr2_180642501	6	0.417	0.5	0.274712
chr2_74655755	6	0	0.5	0.274712
chr1_32172826	6	0.176	0.5	0.274712
chr1_55363362	6	0.2	0.5	0.274712
chr19_23893237	6	0.217	0.5	0.274712
chr18_58836611	6	0.319	0.5	0.274712
chr16_10502162	6	0.125	0.5	0.274712
chr16_10502211	6	0.25	0.5	0.274712
chr16_72663969	6	0.382	0.5	0.274712
chr15_84756593	6	0.222	0.5	0.274712
chr15_98780540	6	0.216	0.5	0.274712
chr12_17993343	6	0.625	0.5	0.274712
chr12_20196778	6	0.375	0.5	0.274712
chr12_20196795	6	0.125	0.5	0.274712
chr12_24252005	6	0.103	0.5	0.274712
chr12_24252044	6	0.333	0.5	0.274712
chr12_24252062	6	0.2	0.5	0.274712
chr12_24252074	6	0.133	0.5	0.274712
chr11_109011767	6	0.528	0.5	0.274712
chr11_57832738	6	0.225	0.5	0.274712
chr11_82930766	6	0.113	0.5	0.274712
chr11_82930771	6	0.34	0.5	0.274712
chr11_82931319	6	0.27	0.5	0.274712
chr11_82931391	6	0.087	0.5	0.274712
chr10_33624566	6	0.273	0.5	0.274712
chr9_111311633	6	0.2	0.5	0.274712
chr8_105270995	6	0.455	0.5	0.274712
chr8_105270996	6	0.524	0.5	0.274712
chr8_105271005	6	0.591	0.5	0.274712
chr8_105271006	6	0.381	0.5	0.274712
chr8_105271022	6	0.429	0.5	0.274712
chr8_110168194	6	0.132	0.5	0.274712
chr8_110168311	6	0.345	0.5	0.274712
chr8_125669927	6	0	0.5	0.274712
chr8_125669939	6	0.138	0.5	0.274712
chr8_99416256	6	0.583	0.5	0.274712
chr8_99416404	6	0.341	0.5	0.274712
chr7_14622692	6	0.167	0.5	0.274712
chr7_14622743	6	0.458	0.5	0.274712
chr7_14622849	6	0.095	0.5	0.274712
chr7_14622858	6	0.143	0.5	0.274712
chr7_58837183	6	0.222	0.5	0.274712
[truncated: 6,110 more rows]

[truncated: 7 more sheets: Figure 4b - decr. sites, Figure 4c - incr. sites, Figure 4c - decr. sites, Figure 4d - incr. sites, Figure 4d - decr. sites, Figure 4e - incr. sites, Figure 4e - decr. sites]
